# Supplementary material for: Critical Assessment of Whole Genome and Viral Enrichment Shotgun Metagenome on the Characterization of Stool Total Virome in Hepatocellular Carcinoma Patients
Source: Viruses. 2022 Dec 24;15(1):53. doi: 10.3390/v15010053 (PMC9866815; doi:10.3390/v15010053)
Supplement: Supplementary file 1 [file viruses-15-00053-s001.zip]

Archive with 10 entries (10 files):
- .DS_Store
- FigS1.tif
- FigS2.tif
- FigS3.tif
- FigS4.tif
- supplementary Table S1.xlsx
- supplementary Table S2.pdf
- supplementary Table S3.xlsx
- supplementary Table S4.txt
- Supplementary_Material.pdf
