# Supplementary material for: Critical Assessment of Whole Genome and Viral Enrichment Shotgun Metagenome on the Characterization of Stool Total Virome in Hepatocellular Carcinoma Patients
Source: Viruses. 2022 Dec 24;15(1):53. doi: 10.3390/v15010053 (PMC9866815; doi:10.3390/v15010053)
Supplement: Supplementary file 1 [file viruses-15-00053-s001.zip › supplementary Table S1.xlsx]

## Sheet: Sheet1
Sample	RawData	Deduplicate	Deduplicate-Raw-Rate	Decontamination	Decontamination-Raw-Rate	QualityControl	QualityControl-Raw-Rate	rRNARemoval	rRNARemoval-Raw-Rate	Age_year	Gender	BMI	Aetiology	CHILD_PUGH
M_SCO_02	33398762	30689620	0.918885	30431859	0.911167	30423675	0.910922	30210186	0.90453	54	F	24	CONT	NA
M_SCO_06	21866911	19953269	0.912487	19826605	0.906694	19821837	0.906476	19708107	0.901275	63	M	25	CONT	NA
M_SCO_07	29515328	27184725	0.921038	27015081	0.91529	27008376	0.915063	26802935	0.908102	57	M	24	CONT	NA
M_SCO_08	38164349	34306184	0.898907	34006870	0.891064	33997955	0.89083	33755010	0.884464	67	M	25	CONT	NA
M_SCO_09	32303882	29627682	0.917155	29428646	0.910994	29421380	0.910769	29239479	0.905138	59	F	27	CONT	NA
M_SCO_10	119061413	106954735	0.898316	106943049	0.898218	106345322	0.893197	105624058	0.887139	62	M	26	CONT	NA
M_SLN_01	24714625	22933381	0.927928	22744234	0.920274	22738139	0.920028	22588530	0.913974	72	M	32	NAFLD_HCC	A5
M_SLN_02	30925231	28356528	0.916938	28093694	0.908439	28086088	0.908193	27924165	0.902957	74	M	36.9	NAFLD_HCC	A5
M_SLN_03	34559126	30924649	0.894833	30754040	0.889896	30745687	0.889655	30596240	0.88533	86	M	37	NAFLD_HCC	A6
M_SLN_08	34487685	31163668	0.903617	31013832	0.899273	31006014	0.899046	30763525	0.892015	61	F	27.9	NAFLD_HCC	A5
M_SLN_09	97051362	88079458	0.907555	88077853	0.907539	87630857	0.902933	87267626	0.89919	74	M	36.8	NAFLD_HCC	A5
M_SLN_12	30342753	27835638	0.917374	27724564	0.913713	27717404	0.913477	27538170	0.90757	70	M	23	NAFLD_HCC	A5
V_SCO_02	19950830	18854207	0.945034	18628247	0.933708	18626397	0.933615	18461957	0.925373	54	F	24	CONT	NA
V_SCO_06	23283243	20579149	0.883861	20460952	0.878784	20459281	0.878713	20105919	0.863536	63	M	25	CONT	NA
V_SCO_07	15536160	10173637	0.654836	10013310	0.644516	10011114	0.644375	3603526	0.231944	57	M	24	CONT	NA
V_SCO_08	27030864	24263031	0.897605	24062930	0.890202	24060753	0.890121	23736778	0.878136	67	M	25	CONT	NA
V_SCO_09	11733675	8844200	0.753745	8716847	0.742891	8714701	0.742709	5601765	0.477409	59	F	27	CONT	NA
V_SCO_10	111142613	93960176	0.845402	93234813	0.838875	93225408	0.838791	92489557	0.83217	62	M	26	CONT	NA
V_SLN_01	51965535	45925698	0.883772	45497526	0.875533	45492971	0.875445	44992384	0.865812	72	M	32	NAFLD_HCC	A5
V_SLN_02	27966026	25202269	0.901174	24987819	0.893506	24980284	0.893237	24476262	0.875214	74	M	36.9	NAFLD_HCC	A5
V_SLN_03	22765172	19784527	0.86907	19562737	0.859327	19560554	0.859232	19483207	0.855834	86	M	37	NAFLD_HCC	A6
V_SLN_08	39366884	23947365	0.608312	23602428	0.59955	23597498	0.599425	23540780	0.597984	61	F	27.9	NAFLD_HCC	A5
V_SLN_09	152886987	129779304	0.848858	128986719	0.843674	128971511	0.843574	128348925	0.839502	74	M	36.8	NAFLD_HCC	A5
V_SLN_12	16397189	13725444	0.837061	13571500	0.827672	13569792	0.827568	12679904	0.773297	70	M	23	NAFLD_HCC	A5
