# Supplementary material for: Critical Assessment of Whole Genome and Viral Enrichment Shotgun Metagenome on the Characterization of Stool Total Virome in Hepatocellular Carcinoma Patients
Source: Viruses. 2022 Dec 24;15(1):53. doi: 10.3390/v15010053 (PMC9866815; doi:10.3390/v15010053)
Supplement: Supplementary file 1 [file viruses-15-00053-s001.zip › supplementary Table S3.xlsx]

## Sheet: WGSM+Cancer
contig	Chr	Start	End	Strand	Length	taxa	order	family	genus	SCO02	SCO06	SCO07	SCO08	SCO09	SCO10	SLN01	SLN02	SLN03	SLN08	SLN09	SLN12	V_SCO02	V_SCO06	V_SCO07	V_SCO08	V_SCO09	V_SCO10	V_SLN01	V_SLN02	V_SLN03	V_SLN08	V_SLN09	V_SLN12	rowSum
k141_1524265	k141_1524265	1	14977	+	14977	unclassified	unclassified	unclassified	unclassified	1	0	0	0	0	0	0	0	0	4	0	4	0	0	0	0	0	0	0	0	0	0	0	3	12
k141_967412	k141_967412	1	11047	+	11047	unclassified	unclassified	unclassified	unclassified	0	0	0	0	0	0	1	0	0	0	0	1	0	0	0	0	0	0	1	0	0	0	0	0	3
k141_1503373	k141_1503373	1	17539	+	17539	unclassified	unclassified	unclassified	unclassified	0	0	0	0	0	0	1	0	0	0	0	4	0	0	0	0	0	0	2	0	0	0	0	3	10
k141_104165	k141_104165	1	11646	+	11646	cellular organisms|Bacteria|Terrabacteria group|Firmicutes|Clostridia|Eubacteriales|Lachnospiraceae|Mediterraneibacter|[Ruminococcus] gnavus|[Ruminococcus] gnavus ATCC 29149	unclassified	unclassified	unclassified	0	0	0	0	0	0	1	0	0	0	0	5	0	0	0	0	0	0	1	0	0	0	0	5	12
k141_1024802	k141_1024802	1	18061	+	18061	cellular organisms|Bacteria|Terrabacteria group|Firmicutes|Clostridia|Eubacteriales|Lachnospiraceae|Mediterraneibacter|[Ruminococcus] gnavus	unclassified	unclassified	unclassified	0	0	0	0	0	0	0	0	0	9	0	2	0	0	0	0	0	0	0	0	0	6	0	2	19
k141_1283915	k141_1283915	1	45183	+	45183	cellular organisms|Bacteria|Terrabacteria group|Firmicutes|Clostridia|Eubacteriales|Lachnospiraceae|Lachnospira|Lachnospira eligens|[Eubacterium] eligens ATCC 27750	unclassified	unclassified	unclassified	0	0	0	1	0	0	0	0	0	0	0	16	0	0	0	0	0	0	0	0	0	0	0	18	35
k141_1523650	k141_1523650	1	13877	+	13877	cellular organisms|Bacteria|Terrabacteria group|Firmicutes|Clostridia|Eubacteriales|Clostridiaceae|Clostridium|Clostridium cellulovorans|Clostridium cellulovorans 743B	unclassified	unclassified	unclassified	0	0	0	0	0	0	1	0	0	0	0	5	0	0	0	0	0	0	1	0	0	0	0	4	11
k141_1648894	k141_1648894	1	12560	+	12560	cellular organisms|Bacteria|FCB group|Bacteroidetes/Chlorobi group|Bacteroidetes|Bacteroidia|Bacteroidales|Rikenellaceae|Alistipes|Alistipes shahii|Alistipes shahii WAL 8301	unclassified	unclassified	unclassified	0	0	0	0	0	0	7	0	0	0	0	17	0	0	0	0	0	0	7	0	0	0	0	11	42
k141_764379	k141_764379	1	22469	+	22469	cellular organisms|Bacteria|FCB group|Bacteroidetes/Chlorobi group|Bacteroidetes|Bacteroidia|Bacteroidales|Bacteroidales incertae sedis|Phocaeicola|Phocaeicola dorei	unclassified	unclassified	unclassified	0	0	0	0	0	0	11	0	0	0	0	20	0	0	0	0	0	0	12	0	0	0	0	21	64
k141_646260	k141_646260	1	16853	+	16853	cellular organisms|Bacteria|FCB group|Bacteroidetes/Chlorobi group|Bacteroidetes|Bacteroidia|Bacteroidales|Bacteroidaceae|Bacteroides|Bacteroides uniformis	unclassified	unclassified	unclassified	0	0	0	0	0	0	12	0	0	0	0	19	0	0	0	0	0	0	10	0	0	0	0	13	54
k141_1610506	k141_1610506	1	12059	+	12059	cellular organisms|Bacteria|FCB group|Bacteroidetes/Chlorobi group|Bacteroidetes|Bacteroidia|Bacteroidales|Bacteroidaceae|Bacteroides|Bacteroides fragilis	unclassified	unclassified	unclassified	0	0	0	0	0	0	1	0	0	0	0	19	0	0	0	0	0	0	1	0	0	0	0	18	39
k141_1335364	k141_1335364	1	12029	+	12029	cellular organisms|Bacteria|FCB group|Bacteroidetes/Chlorobi group|Bacteroidetes|Bacteroidia|Bacteroidales|Bacteroidaceae|Bacteroides|Bacteroides caccae	unclassified	unclassified	unclassified	0	0	0	0	0	0	1	0	0	0	0	19	0	0	0	0	0	0	1	0	0	0	0	18	39
k141_1411185	k141_1411185	1	17610	+	17610	cellular organisms	unclassified	unclassified	unclassified	0	0	0	0	0	0	3	0	0	0	0	4	0	0	0	0	0	0	8	0	0	0	0	4	19
taxa_95	cellular organisms|Bacteria|Terrabacteria group|Firmicutes|Clostridia|Eubacteriales|Lachnospiraceae|Blautia|Blautia argi	cellular organisms|Bacteria|Terrabacteria group|Firmicutes|Clostridia|Eubacteriales|Lachnospiraceae|Blautia|Blautia argi	cellular organisms|Bacteria|Terrabacteria group|Firmicutes|Clostridia|Eubacteriales|Lachnospiraceae|Blautia|Blautia argi	cellular organisms|Bacteria|Terrabacteria group|Firmicutes|Clostridia|Eubacteriales|Lachnospiraceae|Blautia|Blautia argi	cellular organisms|Bacteria|Terrabacteria group|Firmicutes|Clostridia|Eubacteriales|Lachnospiraceae|Blautia|Blautia argi	cellular organisms|Bacteria|Terrabacteria group|Firmicutes|Clostridia|Eubacteriales|Lachnospiraceae|Blautia|Blautia argi	unclassified	unclassified	unclassified	0	0	0	1	1	0	0	4	0	38	0	4	0	0	0	0	0	1	0	4	0	38	0	17	108
taxa_123	cellular organisms|Bacteria|Terrabacteria group|Firmicutes|Clostridia|Eubacteriales|Clostridiaceae|Clostridium|Clostridium cellulovorans|Clostridium cellulovorans 743B	cellular organisms|Bacteria|Terrabacteria group|Firmicutes|Clostridia|Eubacteriales|Clostridiaceae|Clostridium|Clostridium cellulovorans|Clostridium cellulovorans 743B	cellular organisms|Bacteria|Terrabacteria group|Firmicutes|Clostridia|Eubacteriales|Clostridiaceae|Clostridium|Clostridium cellulovorans|Clostridium cellulovorans 743B	cellular organisms|Bacteria|Terrabacteria group|Firmicutes|Clostridia|Eubacteriales|Clostridiaceae|Clostridium|Clostridium cellulovorans|Clostridium cellulovorans 743B	cellular organisms|Bacteria|Terrabacteria group|Firmicutes|Clostridia|Eubacteriales|Clostridiaceae|Clostridium|Clostridium cellulovorans|Clostridium cellulovorans 743B	cellular organisms|Bacteria|Terrabacteria group|Firmicutes|Clostridia|Eubacteriales|Clostridiaceae|Clostridium|Clostridium cellulovorans|Clostridium cellulovorans 743B	unclassified	unclassified	unclassified	0	0	0	0	0	0	1	0	0	0	0	5	0	0	0	0	0	0	1	0	0	0	0	4	11
taxa_385	cellular organisms|Bacteria|FCB group|Bacteroidetes/Chlorobi group|Bacteroidetes|Bacteroidia|Bacteroidales|Rikenellaceae|Alistipes|Alistipes shahii|Alistipes shahii WAL 8301	cellular organisms|Bacteria|FCB group|Bacteroidetes/Chlorobi group|Bacteroidetes|Bacteroidia|Bacteroidales|Rikenellaceae|Alistipes|Alistipes shahii|Alistipes shahii WAL 8301	cellular organisms|Bacteria|FCB group|Bacteroidetes/Chlorobi group|Bacteroidetes|Bacteroidia|Bacteroidales|Rikenellaceae|Alistipes|Alistipes shahii|Alistipes shahii WAL 8301	cellular organisms|Bacteria|FCB group|Bacteroidetes/Chlorobi group|Bacteroidetes|Bacteroidia|Bacteroidales|Rikenellaceae|Alistipes|Alistipes shahii|Alistipes shahii WAL 8301	cellular organisms|Bacteria|FCB group|Bacteroidetes/Chlorobi group|Bacteroidetes|Bacteroidia|Bacteroidales|Rikenellaceae|Alistipes|Alistipes shahii|Alistipes shahii WAL 8301	cellular organisms|Bacteria|FCB group|Bacteroidetes/Chlorobi group|Bacteroidetes|Bacteroidia|Bacteroidales|Rikenellaceae|Alistipes|Alistipes shahii|Alistipes shahii WAL 8301	unclassified	unclassified	unclassified	0	0	0	0	0	0	31	0	0	13	1	17	0	0	0	0	0	0	33	0	0	35	1	11	142
taxa_409	cellular organisms|Bacteria|FCB group|Bacteroidetes/Chlorobi group|Bacteroidetes|Bacteroidia|Bacteroidales|Bacteroidaceae|Bacteroides|Bacteroides ovatus	cellular organisms|Bacteria|FCB group|Bacteroidetes/Chlorobi group|Bacteroidetes|Bacteroidia|Bacteroidales|Bacteroidaceae|Bacteroides|Bacteroides ovatus	cellular organisms|Bacteria|FCB group|Bacteroidetes/Chlorobi group|Bacteroidetes|Bacteroidia|Bacteroidales|Bacteroidaceae|Bacteroides|Bacteroides ovatus	cellular organisms|Bacteria|FCB group|Bacteroidetes/Chlorobi group|Bacteroidetes|Bacteroidia|Bacteroidales|Bacteroidaceae|Bacteroides|Bacteroides ovatus	cellular organisms|Bacteria|FCB group|Bacteroidetes/Chlorobi group|Bacteroidetes|Bacteroidia|Bacteroidales|Bacteroidaceae|Bacteroides|Bacteroides ovatus	cellular organisms|Bacteria|FCB group|Bacteroidetes/Chlorobi group|Bacteroidetes|Bacteroidia|Bacteroidales|Bacteroidaceae|Bacteroides|Bacteroides ovatus	unclassified	unclassified	unclassified	97	0	0	7	8	2	7	56	30	190	96	16	115	0	0	6	0	6	24	63	32	112	215	14	1096
taxa_422	cellular organisms|Bacteria	cellular organisms|Bacteria	cellular organisms|Bacteria	cellular organisms|Bacteria	cellular organisms|Bacteria	cellular organisms|Bacteria	unclassified	unclassified	unclassified	167	59	78	62	66	98	124	273	81	75	379	137	255	221	449	104	667	593	282	852	84	363	604	1217	7290
taxa_425	cellular organisms	cellular organisms	cellular organisms	cellular organisms	cellular organisms	cellular organisms	unclassified	unclassified	unclassified	0	0	1	0	0	0	7	0	0	0	4	38	0	0	6	0	0	1	13	0	0	0	13	956	1039

## Sheet: WGSM+Health
contig	Chr	Start	End	Strand	Length	taxa	order	family	genus	SCO02	SCO06	SCO07	SCO08	SCO09	SCO10	SLN01	SLN02	SLN03	SLN08	SLN09	SLN12	V_SCO02	V_SCO06	V_SCO07	V_SCO08	V_SCO09	V_SCO10	V_SLN01	V_SLN02	V_SLN03	V_SLN08	V_SLN09	V_SLN12	rowSum
k141_971664	k141_971664	1	55904	+	55904	Viruses|Duplodnaviria|Heunggongvirae|Uroviricota|Caudoviricetes|Caudovirales|Myoviridae|Taranisvirus|Faecalibacterium virus Taranis|Faecalibacterium phage FP_Taranis	Caudovirales	Myoviridae	Taranisvirus	16	57	49	24	21	18	0	0	4	0	0	0	21	108	385	59	499	81	0	0	0	0	0	0	1342
k141_1545423	k141_1545423	1	33227	+	33227	unknown	unclassified	unclassified	unclassified	0	2	2	6	2	1	0	0	0	0	0	0	0	2	0	12	3	1	0	0	0	0	0	0	31
k141_441487	k141_441487	1	20821	+	20821	unclassified	unclassified	unclassified	unclassified	0	5	9	9	12	11	0	0	0	0	0	0	0	18	46	12	58	22	0	0	0	0	0	0	202
k141_411569	k141_411569	1	15689	+	15689	unclassified	unclassified	unclassified	unclassified	0	27	3	65	84	69	0	0	0	0	0	0	0	26	22	93	1133	549	0	0	0	0	0	0	2071
k141_1031549	k141_1031549	1	10263	+	10263	unclassified	unclassified	unclassified	unclassified	0	4	2	7	6	2	0	0	0	0	0	0	0	2	0	4	10	2	0	0	0	0	0	0	39
k141_1570174	k141_1570174	1	27598	+	27598	cellular organisms|Bacteria|Terrabacteria group|Tenericutes|Mollicutes|Acholeplasmatales|Acholeplasmataceae|Acholeplasma|Acholeplasma palmae|Acholeplasma palmae J233	unclassified	unclassified	unclassified	0	3	3	2	2	2	0	0	0	0	0	0	0	1	0	2	0	1	0	0	0	0	0	0	16
k141_447113	k141_447113	1	12393	+	12393	cellular organisms|Bacteria|Terrabacteria group|Firmicutes|Negativicutes|Acidaminococcales|Acidaminococcaceae|Acidaminococcus|Acidaminococcus intestini|Acidaminococcus intestini RyC-MR95	unclassified	unclassified	unclassified	3	7	4	2	2	3	0	1	0	0	0	0	4	3	0	1	0	2	0	0	0	0	0	0	32
k141_858794	k141_858794	1	18453	+	18453	cellular organisms|Bacteria|Terrabacteria group|Firmicutes|Clostridia|Eubacteriales|Peptococcaceae|Syntrophobotulus|Syntrophobotulus glycolicus|Syntrophobotulus glycolicus DSM 8271	unclassified	unclassified	unclassified	0	9	7	8	7	6	0	0	7	0	0	0	0	11	12	11	24	9	0	0	7	0	0	0	118
k141_1132249	k141_1132249	1	46162	+	46162	cellular organisms|Bacteria|Terrabacteria group|Firmicutes|Clostridia|Eubacteriales|Oscillospiraceae|Ruthenibacterium|Ruthenibacterium lactatiformans	unclassified	unclassified	unclassified	0	2	1	1	1	1	0	0	0	0	0	0	0	0	0	1	0	1	0	0	0	0	0	0	8
k141_392281	k141_392281	1	10793	+	10793	cellular organisms|Bacteria|Terrabacteria group|Firmicutes|Clostridia|Eubacteriales|Oscillospiraceae|Ruthenibacterium|Ruthenibacterium lactatiformans	unclassified	unclassified	unclassified	0	1	1	2	2	1	0	0	0	0	0	0	0	0	0	1	0	1	0	0	0	0	0	0	9
k141_728897	k141_728897	1	52574	+	52574	cellular organisms|Bacteria|Terrabacteria group|Firmicutes|Clostridia|Eubacteriales|Oscillospiraceae|Ruminococcus|Ruminococcus champanellensis	unclassified	unclassified	unclassified	0	4	2	7	4	3	0	0	0	0	0	0	0	3	0	4	6	3	0	0	0	0	0	0	36
k141_89369	k141_89369	1	26642	+	26642	cellular organisms|Bacteria|Terrabacteria group|Firmicutes|Clostridia|Eubacteriales|Oscillospiraceae|Ruminococcus|Ruminococcus champanellensis	unclassified	unclassified	unclassified	0	3	1	3	2	3	0	0	0	0	0	0	0	3	0	2	0	3	0	0	0	0	0	0	20
k141_1082652	k141_1082652	1	26070	+	26070	cellular organisms|Bacteria|Terrabacteria group|Firmicutes|Clostridia|Eubacteriales|Oscillospiraceae|Ruminococcus|Ruminococcus bicirculans	unclassified	unclassified	unclassified	0	2	2	4	2	3	0	0	0	0	0	0	0	5	12	5	3	3	0	0	0	0	0	0	41
k141_1606257	k141_1606257	1	10854	+	10854	cellular organisms|Bacteria|Terrabacteria group|Firmicutes|Clostridia|Eubacteriales|Oscillospiraceae|Ruminococcus|Ruminococcus bicirculans	unclassified	unclassified	unclassified	0	4	2	6	3	3	0	0	0	0	0	0	0	3	0	4	0	2	0	0	0	0	0	0	27
k141_168970	k141_168970	1	33966	+	33966	cellular organisms|Bacteria|Terrabacteria group|Firmicutes|Clostridia|Eubacteriales|Oscillospiraceae|Ruminococcus|Ruminococcus bicirculans	unclassified	unclassified	unclassified	0	1	1	3	2	2	0	0	0	0	0	0	0	2	0	2	0	2	0	0	0	0	0	0	15
k141_695780	k141_695780	1	30535	+	30535	cellular organisms|Bacteria|Terrabacteria group|Firmicutes|Clostridia|Eubacteriales|Oscillospiraceae|Ruminococcus|Ruminococcus bicirculans	unclassified	unclassified	unclassified	0	2	2	4	2	3	0	0	0	0	0	0	0	3	10	3	10	3	0	0	0	0	0	0	42
k141_1737696	k141_1737696	1	12343	+	12343	cellular organisms|Bacteria|Terrabacteria group|Firmicutes|Clostridia|Eubacteriales|Oscillospiraceae|Oscillibacter|unclassified Oscillibacter|Oscillibacter sp. PEA192	unclassified	unclassified	unclassified	0	4	2	2	2	2	0	0	0	0	0	0	0	4	0	2	0	3	0	0	0	0	0	0	21
k141_1526291	k141_1526291	1	103038	+	103038	cellular organisms|Bacteria|Terrabacteria group|Firmicutes|Clostridia|Eubacteriales|Oscillospiraceae|Oscillibacter|unclassified Oscillibacter|Oscillibacter sp. NSJ-62	unclassified	unclassified	unclassified	0	2	1	1	1	1	0	0	0	0	0	0	0	0	0	0	0	1	0	0	0	0	1	0	8
k141_1330271	k141_1330271	1	49680	+	49680	cellular organisms|Bacteria|Terrabacteria group|Firmicutes|Clostridia|Eubacteriales|Oscillospiraceae|Oscillibacter|unclassified Oscillibacter|Oscillibacter sp. NSJ-62	unclassified	unclassified	unclassified	0	7	3	3	3	3	0	0	0	0	0	0	0	4	0	2	3	4	0	0	0	0	0	0	32
k141_1069279	k141_1069279	1	10895	+	10895	cellular organisms|Bacteria|Terrabacteria group|Firmicutes|Clostridia|Eubacteriales|Oscillospiraceae|Oscillibacter|unclassified Oscillibacter|Oscillibacter sp. NSJ-62	unclassified	unclassified	unclassified	0	14	2	8	3	3	0	0	0	0	0	0	0	10	0	3	0	2	0	0	0	0	0	0	45
k141_1334354	k141_1334354	1	15627	+	15627	cellular organisms|Bacteria|Terrabacteria group|Firmicutes|Clostridia|Eubacteriales|Oscillospiraceae|Oscillibacter|Oscillibacter valericigenes|Oscillibacter valericigenes Sjm18-20	unclassified	unclassified	unclassified	0	1	0	1	1	1	0	0	0	0	0	0	0	1	0	1	0	1	0	1	0	0	0	0	8
k141_1722386	k141_1722386	1	50251	+	50251	cellular organisms|Bacteria|Terrabacteria group|Firmicutes|Clostridia|Eubacteriales|Oscillospiraceae|Flavonifractor|Flavonifractor plautii	unclassified	unclassified	unclassified	13	15	5	5	5	9	0	5	0	0	0	0	11	13	0	5	0	10	0	6	0	0	3	0	105
k141_1365292	k141_1365292	1	26251	+	26251	cellular organisms|Bacteria|Terrabacteria group|Firmicutes|Clostridia|Eubacteriales|Oscillospiraceae|Flavonifractor|Flavonifractor plautii	unclassified	unclassified	unclassified	0	2	1	2	1	1	0	0	0	0	0	0	0	3	7	3	17	2	0	0	0	0	0	0	39
k141_928158	k141_928158	1	64384	+	64384	cellular organisms|Bacteria|Terrabacteria group|Firmicutes|Clostridia|Eubacteriales|Oscillospiraceae|Flavonifractor|Flavonifractor plautii	unclassified	unclassified	unclassified	0	2	1	2	2	3	0	0	0	0	0	0	0	4	0	2	0	23	0	0	0	0	0	0	39
k141_135093	k141_135093	1	14285	+	14285	cellular organisms|Bacteria|Terrabacteria group|Firmicutes|Clostridia|Eubacteriales|Oscillospiraceae|Flavonifractor|Flavonifractor plautii	unclassified	unclassified	unclassified	0	3	2	2	2	2	0	0	1	0	0	0	0	2	0	1	0	2	0	0	0	0	0	0	17
k141_254818	k141_254818	1	24873	+	24873	cellular organisms|Bacteria|Terrabacteria group|Firmicutes|Clostridia|Eubacteriales|Oscillospiraceae|Flavonifractor|Flavonifractor plautii	unclassified	unclassified	unclassified	0	4	3	3	3	2	0	0	0	0	0	0	0	6	17	4	28	7	0	0	0	0	0	0	77
k141_60027	k141_60027	1	25201	+	25201	cellular organisms|Bacteria|Terrabacteria group|Firmicutes|Clostridia|Eubacteriales|Oscillospiraceae|Flavonifractor|Flavonifractor plautii	unclassified	unclassified	unclassified	0	6	3	3	3	2	0	0	4	0	0	1	0	5	0	3	5	3	0	0	4	0	0	0	42
k141_283204	k141_283204	1	86040	+	86040	cellular organisms|Bacteria|Terrabacteria group|Firmicutes|Clostridia|Eubacteriales|Oscillospiraceae|Faecalibacterium|Faecalibacterium prausnitzii|Faecalibacterium prausnitzii SL3/3	unclassified	unclassified	unclassified	0	21	15	8	4	7	0	0	0	0	0	0	0	22	16	8	5	9	0	0	0	0	0	0	115
k141_771564	k141_771564	1	22148	+	22148	cellular organisms|Bacteria|Terrabacteria group|Firmicutes|Clostridia|Eubacteriales|Oscillospiraceae|Faecalibacterium|Faecalibacterium prausnitzii|Faecalibacterium prausnitzii SL3/3	unclassified	unclassified	unclassified	3	7	4	2	3	3	0	0	6	0	0	0	4	9	4	2	6	4	0	0	7	0	0	0	64
k141_577983	k141_577983	1	80132	+	80132	cellular organisms|Bacteria|Terrabacteria group|Firmicutes|Clostridia|Eubacteriales|Oscillospiraceae|Faecalibacterium|Faecalibacterium prausnitzii|Faecalibacterium prausnitzii SL3/3	unclassified	unclassified	unclassified	1	2	1	2	1	2	0	0	1	0	1	0	0	1	0	1	0	2	0	0	0	0	1	0	16
k141_658112	k141_658112	1	199302	+	199302	cellular organisms|Bacteria|Terrabacteria group|Firmicutes|Clostridia|Eubacteriales|Oscillospiraceae|Faecalibacterium|Faecalibacterium prausnitzii|Faecalibacterium prausnitzii SL3/3	unclassified	unclassified	unclassified	0	4	1	3	2	3	0	0	0	0	0	0	0	4	0	2	4	4	0	0	0	0	0	0	27
k141_1482962	k141_1482962	1	12097	+	12097	cellular organisms|Bacteria|Terrabacteria group|Firmicutes|Clostridia|Eubacteriales|Oscillospiraceae|Faecalibacterium|Faecalibacterium prausnitzii|Faecalibacterium prausnitzii L2-6	unclassified	unclassified	unclassified	0	6	3	2	3	3	0	0	6	0	0	0	0	8	4	2	5	4	0	0	7	0	0	0	53
k141_1443707	k141_1443707	1	16272	+	16272	cellular organisms|Bacteria|Terrabacteria group|Firmicutes|Clostridia|Eubacteriales|Oscillospiraceae|Faecalibacterium|Faecalibacterium prausnitzii|Faecalibacterium prausnitzii L2-6	unclassified	unclassified	unclassified	0	67	47	20	26	28	4	8	0	0	5	0	0	78	123	26	103	53	6	16	0	0	6	0	616
k141_604973	k141_604973	1	71324	+	71324	cellular organisms|Bacteria|Terrabacteria group|Firmicutes|Clostridia|Eubacteriales|Oscillospiraceae|Faecalibacterium|Faecalibacterium prausnitzii|Faecalibacterium prausnitzii L2-6	unclassified	unclassified	unclassified	0	38	20	23	15	13	0	0	0	0	0	0	0	8	0	6	9	11	0	0	0	0	0	0	143
k141_657046	k141_657046	1	48437	+	48437	cellular organisms|Bacteria|Terrabacteria group|Firmicutes|Clostridia|Eubacteriales|Oscillospiraceae|Faecalibacterium|Faecalibacterium prausnitzii|Faecalibacterium prausnitzii L2-6	unclassified	unclassified	unclassified	0	12	5	5	5	4	0	0	0	0	0	0	0	11	9	8	25	7	0	0	0	0	0	0	91
k141_676089	k141_676089	1	37931	+	37931	cellular organisms|Bacteria|Terrabacteria group|Firmicutes|Clostridia|Eubacteriales|Oscillospiraceae|Faecalibacterium|Faecalibacterium prausnitzii|Faecalibacterium prausnitzii L2-6	unclassified	unclassified	unclassified	0	44	25	30	19	15	0	0	0	0	0	4	0	15	47	10	63	22	0	0	0	0	0	0	294
k141_763684	k141_763684	1	31016	+	31016	cellular organisms|Bacteria|Terrabacteria group|Firmicutes|Clostridia|Eubacteriales|Oscillospiraceae|Faecalibacterium|Faecalibacterium prausnitzii	unclassified	unclassified	unclassified	0	53	25	32	20	17	0	0	0	0	0	6	0	27	74	12	92	27	0	0	0	0	0	9	394
k141_822365	k141_822365	1	31349	+	31349	cellular organisms|Bacteria|Terrabacteria group|Firmicutes|Clostridia|Eubacteriales|Oscillospiraceae|Faecalibacterium|Faecalibacterium prausnitzii	unclassified	unclassified	unclassified	3	6	4	2	2	2	0	1	0	0	0	0	4	2	0	1	0	2	0	0	0	0	0	0	29
k141_42099	k141_42099	1	27650	+	27650	cellular organisms|Bacteria|Terrabacteria group|Firmicutes|Clostridia|Eubacteriales|Oscillospiraceae|Ethanoligenens|Ethanoligenens harbinense	unclassified	unclassified	unclassified	0	4	3	7	7	3	0	0	0	0	0	0	0	2	0	5	10	2	0	0	0	0	0	0	43
k141_415307	k141_415307	1	27566	+	27566	cellular organisms|Bacteria|Terrabacteria group|Firmicutes|Clostridia|Eubacteriales|Oscillospiraceae|Dysosmobacter|Dysosmobacter welbionis	unclassified	unclassified	unclassified	0	14	5	6	6	5	0	0	0	0	0	0	0	17	17	9	66	13	0	0	0	0	0	0	158
k141_222053	k141_222053	1	13562	+	13562	cellular organisms|Bacteria|Terrabacteria group|Firmicutes|Clostridia|Eubacteriales|Oscillospiraceae|Dysosmobacter|Dysosmobacter welbionis	unclassified	unclassified	unclassified	0	3	2	2	2	2	0	0	0	0	0	0	0	2	0	2	0	2	0	0	0	0	0	0	17
k141_1480521	k141_1480521	1	12417	+	12417	cellular organisms|Bacteria|Terrabacteria group|Firmicutes|Clostridia|Eubacteriales|Oscillospiraceae|Dysosmobacter|Dysosmobacter welbionis	unclassified	unclassified	unclassified	0	4	2	2	2	2	0	0	0	0	0	0	0	3	0	2	0	2	0	0	0	0	0	0	19
k141_591500	k141_591500	1	33617	+	33617	cellular organisms|Bacteria|Terrabacteria group|Firmicutes|Clostridia|Eubacteriales|Lachnospiraceae|Lacrimispora|Lacrimispora saccharolytica|[Clostridium] cf. saccharolyticum K10	unclassified	unclassified	unclassified	0	2	1	1	1	2	0	0	0	0	1	0	0	0	0	1	0	2	0	0	0	0	0	0	11
k141_1661171	k141_1661171	1	61715	+	61715	cellular organisms|Bacteria|Terrabacteria group|Firmicutes|Clostridia|Eubacteriales|Lachnospiraceae|Coprococcus|unclassified Coprococcus|Coprococcus sp. ART55/1	unclassified	unclassified	unclassified	0	2	2	4	4	2	0	0	0	0	0	0	0	6	0	3	0	2	0	0	0	0	0	0	25
k141_1094800	k141_1094800	1	44517	+	44517	cellular organisms|Bacteria|Terrabacteria group|Firmicutes|Clostridia|Eubacteriales|Lachnospiraceae|Coprococcus|Coprococcus comes	unclassified	unclassified	unclassified	0	7	5	3	3	7	0	0	0	0	0	0	0	12	16	2	16	32	0	0	0	0	0	0	103
k141_847516	k141_847516	1	40113	+	40113	cellular organisms|Bacteria|Terrabacteria group|Firmicutes|Clostridia|Eubacteriales|Lachnospiraceae|Blautia|unclassified Blautia|Blautia sp. SC05B48	unclassified	unclassified	unclassified	0	2	2	4	2	2	0	0	0	0	0	0	0	2	0	3	0	2	0	0	0	0	0	0	19
k141_61770	k141_61770	1	18427	+	18427	cellular organisms|Bacteria|Terrabacteria group|Firmicutes|Clostridia|Eubacteriales|Eubacteriales incertae sedis|Intestinimonas|Intestinimonas butyriciproducens	unclassified	unclassified	unclassified	0	9	5	7	7	5	0	0	4	0	4	0	0	7	7	8	32	8	0	0	4	0	8	0	115
k141_1713659	k141_1713659	1	58354	+	58354	cellular organisms|Bacteria|Terrabacteria group|Firmicutes|Clostridia|Eubacteriales|Eubacteriales incertae sedis|Intestinimonas|Intestinimonas butyriciproducens	unclassified	unclassified	unclassified	0	4	2	3	3	2	0	2	0	0	0	0	0	4	0	3	0	2	0	2	0	0	0	0	27
k141_1735025	k141_1735025	1	43226	+	43226	cellular organisms|Bacteria|Terrabacteria group|Firmicutes|Clostridia|Eubacteriales|Eubacteriales incertae sedis|Flintibacter|unclassified Flintibacter|Flintibacter sp. KGMB00164	unclassified	unclassified	unclassified	0	6	3	4	4	3	0	0	0	0	0	0	0	15	20	10	108	23	0	0	0	0	0	0	196
k141_704643	k141_704643	1	63937	+	63937	cellular organisms|Bacteria|Terrabacteria group|Firmicutes|Clostridia|Eubacteriales|Eubacteriales incertae sedis|Flintibacter|unclassified Flintibacter|Flintibacter sp. KGMB00164	unclassified	unclassified	unclassified	4	6	3	3	2	2	0	2	1	0	1	1	3	3	0	1	0	2	1	2	0	0	1	0	38
k141_273963	k141_273963	1	37251	+	37251	cellular organisms|Bacteria|Terrabacteria group|Firmicutes|Clostridia|Eubacteriales|Eubacteriales incertae sedis|Flintibacter|unclassified Flintibacter|Flintibacter sp. KGMB00164	unclassified	unclassified	unclassified	0	5	3	3	3	2	0	0	3	0	0	0	0	5	0	3	6	3	0	0	3	0	0	0	39
k141_386214	k141_386214	1	50126	+	50126	cellular organisms|Bacteria|Terrabacteria group|Firmicutes|Clostridia|Eubacteriales|Clostridiaceae|Clostridium|Clostridium drakei	unclassified	unclassified	unclassified	0	10	4	9	7	9	0	0	0	0	0	0	0	156	625	67	1227	414	0	0	0	0	0	0	2528
k141_1443312	k141_1443312	1	33425	+	33425	cellular organisms|Bacteria|Terrabacteria group|Firmicutes|Clostridia|Eubacteriales	unclassified	unclassified	unclassified	0	5	1	4	3	3	0	0	0	0	0	0	0	4	0	2	4	4	0	0	0	0	0	0	30
k141_165659	k141_165659	1	18188	+	18188	cellular organisms|Bacteria|Terrabacteria group|Firmicutes|Clostridia|Eubacteriales	unclassified	unclassified	unclassified	0	1	1	1	0	1	0	0	0	0	0	0	0	1	0	0	0	1	0	0	0	0	0	0	6
k141_417906	k141_417906	1	51870	+	51870	cellular organisms|Bacteria|Terrabacteria group|Actinobacteria|Actinomycetia	unclassified	unclassified	unclassified	0	1	0	1	1	1	0	0	0	0	0	0	0	1	0	1	0	1	0	0	0	0	0	0	7
k141_377335	k141_377335	1	12621	+	12621	cellular organisms|Bacteria|PVC group|Verrucomicrobia|Verrucomicrobiae|Verrucomicrobiales|Akkermansiaceae|Akkermansia|Akkermansia muciniphila	unclassified	unclassified	unclassified	0	9	3	4	4	11	0	0	0	0	0	0	0	4	0	5	3	6	0	0	0	0	0	0	49
k141_1559818	k141_1559818	1	26496	+	26496	cellular organisms|Bacteria|Proteobacteria|Gammaproteobacteria|Xanthomonadales|Xanthomonadaceae|Thermomonas|unclassified Thermomonas|Thermomonas sp. SY21	unclassified	unclassified	unclassified	0	3	2	2	2	1	0	0	0	0	0	0	0	6	11	3	23	5	0	0	0	0	0	0	58
k141_741031	k141_741031	1	99441	+	99441	cellular organisms|Bacteria|Proteobacteria|Gammaproteobacteria|Pseudomonadales|Pseudomonadaceae|Pseudomonas|Pseudomonas sediminis	unclassified	unclassified	unclassified	0	1	0	1	1	1	0	0	0	0	0	0	0	0	0	1	0	1	0	0	0	0	0	0	6
k141_353181	k141_353181	1	17979	+	17979	unclassified	unclassified	unclassified	unclassified	0	1	0	1	1	1	0	0	1	0	1	0	0	0	2	10	0	1	0	0	0	0	1	0	20
k141_5906	k141_5906	1	10028	+	10028	cellular organisms|Bacteria|Proteobacteria|Gammaproteobacteria|Enterobacterales|Enterobacteriaceae	unclassified	unclassified	unclassified	0	3	3	2	2	2	0	0	0	0	0	0	0	1	0	2	0	1	0	0	0	0	0	0	16
k141_1447790	k141_1447790	1	33609	+	33609	cellular organisms|Bacteria|Proteobacteria|delta/epsilon subdivisions|Deltaproteobacteria|Desulfovibrionales|Desulfovibrionaceae|Desulfovibrio|Desulfovibrio vulgaris|Desulfovibrio vulgaris str. Miyazaki F	unclassified	unclassified	unclassified	0	1	1	1	1	1	0	0	0	0	0	0	0	0	0	1	0	1	0	0	0	0	0	0	7
k141_341095	k141_341095	1	33241	+	33241	cellular organisms|Bacteria|Proteobacteria|delta/epsilon subdivisions|Deltaproteobacteria|Desulfovibrionales|Desulfovibrionaceae|Desulfovibrio|Desulfovibrio vulgaris|Desulfovibrio vulgaris DP4	unclassified	unclassified	unclassified	0	4	3	2	2	2	0	0	0	0	0	0	0	1	0	2	0	1	0	0	0	0	0	0	17
k141_1575498	k141_1575498	1	202352	+	202352	cellular organisms|Bacteria|Proteobacteria|delta/epsilon subdivisions|Deltaproteobacteria|Desulfovibrionales|Desulfovibrionaceae|Desulfovibrio|Desulfovibrio piger	unclassified	unclassified	unclassified	0	1	1	1	1	1	0	0	0	0	0	0	0	0	0	1	0	1	0	0	0	0	0	0	7
k141_987143	k141_987143	1	108384	+	108384	cellular organisms|Bacteria|Proteobacteria|delta/epsilon subdivisions|Deltaproteobacteria|Desulfovibrionales|Desulfovibrionaceae|Desulfovibrio|Desulfovibrio piger	unclassified	unclassified	unclassified	0	2	1	1	1	1	0	0	0	0	0	0	0	0	0	1	0	1	0	0	0	0	0	0	8
k141_972688	k141_972688	1	13524	+	13524	cellular organisms|Bacteria|Proteobacteria|delta/epsilon subdivisions|Deltaproteobacteria|Desulfovibrionales|Desulfovibrionaceae|Desulfovibrio|Desulfovibrio fairfieldensis	unclassified	unclassified	unclassified	0	1	1	1	1	1	0	0	0	0	0	0	0	0	0	0	0	1	0	0	0	0	0	0	6
k141_1404494	k141_1404494	1	42277	+	42277	cellular organisms|Bacteria|Proteobacteria|Betaproteobacteria|Burkholderiales|Burkholderiaceae|Mycoavidus|Mycoavidus cysteinexigens	unclassified	unclassified	unclassified	0	1	1	1	1	2	0	0	0	0	0	0	0	6	9	4	48	25	0	0	2	0	0	0	100
k141_939707	k141_939707	1	11439	+	11439	cellular organisms|Bacteria|Proteobacteria|Alphaproteobacteria	unclassified	unclassified	unclassified	0	1	2	3	3	3	0	0	0	0	0	0	0	5	0	2	3	4	0	0	0	0	0	0	26
k141_575279	k141_575279	1	12862	+	12862	cellular organisms|Bacteria|Proteobacteria	unclassified	unclassified	unclassified	0	2	2	2	2	2	0	0	0	0	0	0	0	0	0	2	0	0	0	0	0	0	0	0	12
k141_1136511	k141_1136511	1	15065	+	15065	cellular organisms|Bacteria|Proteobacteria	unclassified	unclassified	unclassified	0	2	1	1	1	1	0	0	0	0	0	0	0	1	0	0	0	1	0	0	0	0	0	0	8
k141_99362	k141_99362	1	12736	+	12736	cellular organisms|Bacteria|Fusobacteria|Fusobacteriia|Fusobacteriales|Fusobacteriaceae|Fusobacterium|Fusobacterium pseudoperiodonticum	unclassified	unclassified	unclassified	0	53	25	26	29	59	0	0	0	0	0	0	0	78	90	38	284	152	0	0	0	0	0	0	834
k141_1023101	k141_1023101	1	31403	+	31403	cellular organisms|Bacteria|FCB group|Bacteroidetes/Chlorobi group|Bacteroidetes|Flavobacteriia|Flavobacteriales|Flavobacteriaceae|Capnocytophaga|unclassified Capnocytophaga|Capnocytophaga sp. oral taxon 878	unclassified	unclassified	unclassified	0	1	0	2	2	1	0	0	0	0	0	0	0	4	0	3	9	2	0	0	0	0	0	0	24
k141_1172783	k141_1172783	1	36140	+	36140	cellular organisms|Bacteria|FCB group|Bacteroidetes/Chlorobi group|Bacteroidetes|Bacteroidia|Bacteroidales|Tannerellaceae|Parabacteroides|Parabacteroides distasonis|Parabacteroides distasonis ATCC 8503	unclassified	unclassified	unclassified	0	11	10	11	12	12	0	0	0	0	0	0	0	11	12	14	13	15	0	0	0	0	0	0	121
k141_535410	k141_535410	1	40976	+	40976	cellular organisms|Bacteria|FCB group|Bacteroidetes/Chlorobi group|Bacteroidetes|Bacteroidia|Bacteroidales|Rikenellaceae|Alistipes|Alistipes finegoldii|Alistipes finegoldii DSM 17242	unclassified	unclassified	unclassified	0	42	22	22	25	52	0	0	0	0	0	0	0	70	85	34	267	138	0	0	0	0	0	0	757
k141_1252026	k141_1252026	1	57108	+	57108	cellular organisms|Bacteria|FCB group|Bacteroidetes/Chlorobi group|Bacteroidetes|Bacteroidia|Bacteroidales|Odoribacteraceae|Odoribacter|Odoribacter splanchnicus	unclassified	unclassified	unclassified	0	2	2	3	3	3	0	0	0	0	0	0	0	3	0	3	3	3	0	0	0	0	0	0	25
k141_1281276	k141_1281276	1	39558	+	39558	cellular organisms|Bacteria|FCB group|Bacteroidetes/Chlorobi group|Bacteroidetes|Bacteroidia|Bacteroidales|Bacteroidales incertae sedis|Phocaeicola|Phocaeicola dorei	unclassified	unclassified	unclassified	0	7	27	41	53	26	0	0	0	0	0	0	0	28	46	43	31	25	0	0	0	0	0	0	327
k141_602330	k141_602330	1	13270	+	13270	cellular organisms|Bacteria|FCB group|Bacteroidetes/Chlorobi group|Bacteroidetes|Bacteroidia|Bacteroidales|Bacteroidales incertae sedis|Phocaeicola|Phocaeicola dorei	unclassified	unclassified	unclassified	0	2	4	15	20	8	0	0	0	0	0	0	0	22	116	27	181	23	0	0	0	0	0	0	418
k141_141983	k141_141983	1	20120	+	20120	cellular organisms|Bacteria|FCB group|Bacteroidetes/Chlorobi group|Bacteroidetes|Bacteroidia|Bacteroidales|Bacteroidales incertae sedis|Phocaeicola|Phocaeicola dorei	unclassified	unclassified	unclassified	0	3	8	21	29	12	0	0	0	0	0	0	0	25	135	26	185	26	0	0	0	0	0	0	470
k141_778784	k141_778784	1	26591	+	26591	cellular organisms|Bacteria|FCB group|Bacteroidetes/Chlorobi group|Bacteroidetes|Bacteroidia|Bacteroidales|Bacteroidaceae|Bacteroides|Bacteroides intestinalis	unclassified	unclassified	unclassified	113	12	38	77	116	72	0	0	47	0	0	0	117	68	277	87	273	127	0	0	55	0	0	0	1479
k141_321796	k141_321796	1	13848	+	13848	cellular organisms|Bacteria|FCB group|Bacteroidetes/Chlorobi group|Bacteroidetes|Bacteroidia|Bacteroidales|Bacteroidaceae|Bacteroides|Bacteroides fragilis	unclassified	unclassified	unclassified	0	37	43	45	49	42	0	0	0	0	50	0	0	40	47	54	40	41	1	0	0	0	44	0	533
k141_362045	k141_362045	1	20858	+	20858	cellular organisms|Bacteria|FCB group|Bacteroidetes/Chlorobi group|Bacteroidetes|Bacteroidia|Bacteroidales|Bacteroidaceae|Bacteroides|Bacteroides fragilis	unclassified	unclassified	unclassified	19	2	8	16	24	13	3	0	0	0	0	0	35	14	22	29	22	11	3	0	0	0	0	0	221
k141_148465	k141_148465	1	40937	+	40937	cellular organisms|Bacteria|FCB group|Bacteroidetes/Chlorobi group|Bacteroidetes|Bacteroidia|Bacteroidales|Bacteroidaceae|Bacteroides|Bacteroides fragilis	unclassified	unclassified	unclassified	0	19	35	44	53	34	0	0	0	0	0	0	0	31	47	50	32	30	0	0	0	0	0	0	375
k141_382849	k141_382849	1	57324	+	57324	cellular organisms|Bacteria|FCB group|Bacteroidetes/Chlorobi group|Bacteroidetes|Bacteroidia|Bacteroidales|Bacteroidaceae|Bacteroides|Bacteroides cellulosilyticus	unclassified	unclassified	unclassified	0	2	4	8	10	5	0	0	0	0	0	0	0	6	9	7	10	8	0	0	0	0	0	0	69
k141_691781	k141_691781	1	37822	+	37822	cellular organisms|Bacteria	unclassified	unclassified	unclassified	0	16	4	9	7	5	0	0	0	0	0	0	0	9	0	6	8	3	0	0	0	0	0	0	67
k141_754605	k141_754605	1	11393	+	11393	cellular organisms|Bacteria	unclassified	unclassified	unclassified	0	2	1	2	2	1	0	0	0	0	1	0	0	1	0	1	0	1	0	0	0	0	1	0	13
taxa_10	Viruses|Duplodnaviria|Heunggongvirae|Uroviricota|Caudoviricetes|Caudovirales|Myoviridae|Taranisvirus|Faecalibacterium virus Taranis|Faecalibacterium phage FP_Taranis	Viruses|Duplodnaviria|Heunggongvirae|Uroviricota|Caudoviricetes|Caudovirales|Myoviridae|Taranisvirus|Faecalibacterium virus Taranis|Faecalibacterium phage FP_Taranis	Viruses|Duplodnaviria|Heunggongvirae|Uroviricota|Caudoviricetes|Caudovirales|Myoviridae|Taranisvirus|Faecalibacterium virus Taranis|Faecalibacterium phage FP_Taranis	Viruses|Duplodnaviria|Heunggongvirae|Uroviricota|Caudoviricetes|Caudovirales|Myoviridae|Taranisvirus|Faecalibacterium virus Taranis|Faecalibacterium phage FP_Taranis	Viruses|Duplodnaviria|Heunggongvirae|Uroviricota|Caudoviricetes|Caudovirales|Myoviridae|Taranisvirus|Faecalibacterium virus Taranis|Faecalibacterium phage FP_Taranis	Viruses|Duplodnaviria|Heunggongvirae|Uroviricota|Caudoviricetes|Caudovirales|Myoviridae|Taranisvirus|Faecalibacterium virus Taranis|Faecalibacterium phage FP_Taranis	Caudovirales	Myoviridae	Taranisvirus	16	57	49	24	21	18	4	0	4	0	0	0	21	108	385	59	499	81	5	0	0	0	0	0	1351
taxa_18	cellular organisms|Bacteria|Terrabacteria group|Tenericutes|Mollicutes|Acholeplasmatales|Acholeplasmataceae|Acholeplasma|Acholeplasma palmae|Acholeplasma palmae J233	cellular organisms|Bacteria|Terrabacteria group|Tenericutes|Mollicutes|Acholeplasmatales|Acholeplasmataceae|Acholeplasma|Acholeplasma palmae|Acholeplasma palmae J233	cellular organisms|Bacteria|Terrabacteria group|Tenericutes|Mollicutes|Acholeplasmatales|Acholeplasmataceae|Acholeplasma|Acholeplasma palmae|Acholeplasma palmae J233	cellular organisms|Bacteria|Terrabacteria group|Tenericutes|Mollicutes|Acholeplasmatales|Acholeplasmataceae|Acholeplasma|Acholeplasma palmae|Acholeplasma palmae J233	cellular organisms|Bacteria|Terrabacteria group|Tenericutes|Mollicutes|Acholeplasmatales|Acholeplasmataceae|Acholeplasma|Acholeplasma palmae|Acholeplasma palmae J233	cellular organisms|Bacteria|Terrabacteria group|Tenericutes|Mollicutes|Acholeplasmatales|Acholeplasmataceae|Acholeplasma|Acholeplasma palmae|Acholeplasma palmae J233	unclassified	unclassified	unclassified	0	3	3	2	2	2	0	0	0	0	0	0	0	1	0	2	0	1	0	0	0	0	0	0	16
taxa_26	cellular organisms|Bacteria|Terrabacteria group|Firmicutes|Negativicutes|Acidaminococcales|Acidaminococcaceae|Acidaminococcus|Acidaminococcus intestini|Acidaminococcus intestini RyC-MR95	cellular organisms|Bacteria|Terrabacteria group|Firmicutes|Negativicutes|Acidaminococcales|Acidaminococcaceae|Acidaminococcus|Acidaminococcus intestini|Acidaminococcus intestini RyC-MR95	cellular organisms|Bacteria|Terrabacteria group|Firmicutes|Negativicutes|Acidaminococcales|Acidaminococcaceae|Acidaminococcus|Acidaminococcus intestini|Acidaminococcus intestini RyC-MR95	cellular organisms|Bacteria|Terrabacteria group|Firmicutes|Negativicutes|Acidaminococcales|Acidaminococcaceae|Acidaminococcus|Acidaminococcus intestini|Acidaminococcus intestini RyC-MR95	cellular organisms|Bacteria|Terrabacteria group|Firmicutes|Negativicutes|Acidaminococcales|Acidaminococcaceae|Acidaminococcus|Acidaminococcus intestini|Acidaminococcus intestini RyC-MR95	cellular organisms|Bacteria|Terrabacteria group|Firmicutes|Negativicutes|Acidaminococcales|Acidaminococcaceae|Acidaminococcus|Acidaminococcus intestini|Acidaminococcus intestini RyC-MR95	unclassified	unclassified	unclassified	3	7	4	2	2	3	0	1	5	0	0	0	4	3	0	1	0	2	0	0	7	0	0	0	44
taxa_57	cellular organisms|Bacteria|Terrabacteria group|Firmicutes|Clostridia|Eubacteriales|Oscillospiraceae|Faecalibacterium|Faecalibacterium prausnitzii|Faecalibacterium prausnitzii L2-6	cellular organisms|Bacteria|Terrabacteria group|Firmicutes|Clostridia|Eubacteriales|Oscillospiraceae|Faecalibacterium|Faecalibacterium prausnitzii|Faecalibacterium prausnitzii L2-6	cellular organisms|Bacteria|Terrabacteria group|Firmicutes|Clostridia|Eubacteriales|Oscillospiraceae|Faecalibacterium|Faecalibacterium prausnitzii|Faecalibacterium prausnitzii L2-6	cellular organisms|Bacteria|Terrabacteria group|Firmicutes|Clostridia|Eubacteriales|Oscillospiraceae|Faecalibacterium|Faecalibacterium prausnitzii|Faecalibacterium prausnitzii L2-6	cellular organisms|Bacteria|Terrabacteria group|Firmicutes|Clostridia|Eubacteriales|Oscillospiraceae|Faecalibacterium|Faecalibacterium prausnitzii|Faecalibacterium prausnitzii L2-6	cellular organisms|Bacteria|Terrabacteria group|Firmicutes|Clostridia|Eubacteriales|Oscillospiraceae|Faecalibacterium|Faecalibacterium prausnitzii|Faecalibacterium prausnitzii L2-6	unclassified	unclassified	unclassified	40	175	106	84	72	70	12	9	26	0	50	18	39	128	188	57	224	109	17	20	16	0	75	11	1546
taxa_58	cellular organisms|Bacteria|Terrabacteria group|Firmicutes|Clostridia|Eubacteriales|Oscillospiraceae|Faecalibacterium|Faecalibacterium prausnitzii	cellular organisms|Bacteria|Terrabacteria group|Firmicutes|Clostridia|Eubacteriales|Oscillospiraceae|Faecalibacterium|Faecalibacterium prausnitzii	cellular organisms|Bacteria|Terrabacteria group|Firmicutes|Clostridia|Eubacteriales|Oscillospiraceae|Faecalibacterium|Faecalibacterium prausnitzii	cellular organisms|Bacteria|Terrabacteria group|Firmicutes|Clostridia|Eubacteriales|Oscillospiraceae|Faecalibacterium|Faecalibacterium prausnitzii	cellular organisms|Bacteria|Terrabacteria group|Firmicutes|Clostridia|Eubacteriales|Oscillospiraceae|Faecalibacterium|Faecalibacterium prausnitzii	cellular organisms|Bacteria|Terrabacteria group|Firmicutes|Clostridia|Eubacteriales|Oscillospiraceae|Faecalibacterium|Faecalibacterium prausnitzii	unclassified	unclassified	unclassified	8	62	31	35	23	23	9	4	8	0	15	6	10	33	74	14	96	37	10	4	4	0	10	9	525
taxa_59	cellular organisms|Bacteria|Terrabacteria group|Firmicutes|Clostridia|Eubacteriales|Oscillospiraceae|Ethanoligenens|Ethanoligenens harbinense	cellular organisms|Bacteria|Terrabacteria group|Firmicutes|Clostridia|Eubacteriales|Oscillospiraceae|Ethanoligenens|Ethanoligenens harbinense	cellular organisms|Bacteria|Terrabacteria group|Firmicutes|Clostridia|Eubacteriales|Oscillospiraceae|Ethanoligenens|Ethanoligenens harbinense	cellular organisms|Bacteria|Terrabacteria group|Firmicutes|Clostridia|Eubacteriales|Oscillospiraceae|Ethanoligenens|Ethanoligenens harbinense	cellular organisms|Bacteria|Terrabacteria group|Firmicutes|Clostridia|Eubacteriales|Oscillospiraceae|Ethanoligenens|Ethanoligenens harbinense	cellular organisms|Bacteria|Terrabacteria group|Firmicutes|Clostridia|Eubacteriales|Oscillospiraceae|Ethanoligenens|Ethanoligenens harbinense	unclassified	unclassified	unclassified	0	4	3	7	7	3	0	0	0	0	0	0	0	2	0	5	10	2	1	0	0	0	0	0	44
taxa_90	cellular organisms|Bacteria|Terrabacteria group|Firmicutes|Clostridia|Eubacteriales|Lachnospiraceae|Blautia|unclassified Blautia|Blautia sp. SC05B48	cellular organisms|Bacteria|Terrabacteria group|Firmicutes|Clostridia|Eubacteriales|Lachnospiraceae|Blautia|unclassified Blautia|Blautia sp. SC05B48	cellular organisms|Bacteria|Terrabacteria group|Firmicutes|Clostridia|Eubacteriales|Lachnospiraceae|Blautia|unclassified Blautia|Blautia sp. SC05B48	cellular organisms|Bacteria|Terrabacteria group|Firmicutes|Clostridia|Eubacteriales|Lachnospiraceae|Blautia|unclassified Blautia|Blautia sp. SC05B48	cellular organisms|Bacteria|Terrabacteria group|Firmicutes|Clostridia|Eubacteriales|Lachnospiraceae|Blautia|unclassified Blautia|Blautia sp. SC05B48	cellular organisms|Bacteria|Terrabacteria group|Firmicutes|Clostridia|Eubacteriales|Lachnospiraceae|Blautia|unclassified Blautia|Blautia sp. SC05B48	unclassified	unclassified	unclassified	2	2	4	5	2	3	0	0	0	0	0	0	3	3	0	3	0	3	0	0	0	0	0	0	30
taxa_102	cellular organisms|Bacteria|Terrabacteria group|Firmicutes|Clostridia|Eubacteriales|Lachnospiraceae	cellular organisms|Bacteria|Terrabacteria group|Firmicutes|Clostridia|Eubacteriales|Lachnospiraceae	cellular organisms|Bacteria|Terrabacteria group|Firmicutes|Clostridia|Eubacteriales|Lachnospiraceae	cellular organisms|Bacteria|Terrabacteria group|Firmicutes|Clostridia|Eubacteriales|Lachnospiraceae	cellular organisms|Bacteria|Terrabacteria group|Firmicutes|Clostridia|Eubacteriales|Lachnospiraceae	cellular organisms|Bacteria|Terrabacteria group|Firmicutes|Clostridia|Eubacteriales|Lachnospiraceae	unclassified	unclassified	unclassified	7	3	14	9	9	4	0	7	3	0	2	0	6	31	179	27	315	34	0	19	4	0	2	0	675
taxa_105	cellular organisms|Bacteria|Terrabacteria group|Firmicutes|Clostridia|Eubacteriales|Eubacteriales incertae sedis|Flintibacter|unclassified Flintibacter|Flintibacter sp. KGMB00164	cellular organisms|Bacteria|Terrabacteria group|Firmicutes|Clostridia|Eubacteriales|Eubacteriales incertae sedis|Flintibacter|unclassified Flintibacter|Flintibacter sp. KGMB00164	cellular organisms|Bacteria|Terrabacteria group|Firmicutes|Clostridia|Eubacteriales|Eubacteriales incertae sedis|Flintibacter|unclassified Flintibacter|Flintibacter sp. KGMB00164	cellular organisms|Bacteria|Terrabacteria group|Firmicutes|Clostridia|Eubacteriales|Eubacteriales incertae sedis|Flintibacter|unclassified Flintibacter|Flintibacter sp. KGMB00164	cellular organisms|Bacteria|Terrabacteria group|Firmicutes|Clostridia|Eubacteriales|Eubacteriales incertae sedis|Flintibacter|unclassified Flintibacter|Flintibacter sp. KGMB00164	cellular organisms|Bacteria|Terrabacteria group|Firmicutes|Clostridia|Eubacteriales|Eubacteriales incertae sedis|Flintibacter|unclassified Flintibacter|Flintibacter sp. KGMB00164	unclassified	unclassified	unclassified	7	17	9	10	9	8	1	2	7	0	2	5	6	23	20	14	114	30	2	2	5	0	2	4	299
taxa_122	cellular organisms|Bacteria|Terrabacteria group|Firmicutes|Clostridia|Eubacteriales|Clostridiaceae|Clostridium|Clostridium drakei	cellular organisms|Bacteria|Terrabacteria group|Firmicutes|Clostridia|Eubacteriales|Clostridiaceae|Clostridium|Clostridium drakei	cellular organisms|Bacteria|Terrabacteria group|Firmicutes|Clostridia|Eubacteriales|Clostridiaceae|Clostridium|Clostridium drakei	cellular organisms|Bacteria|Terrabacteria group|Firmicutes|Clostridia|Eubacteriales|Clostridiaceae|Clostridium|Clostridium drakei	cellular organisms|Bacteria|Terrabacteria group|Firmicutes|Clostridia|Eubacteriales|Clostridiaceae|Clostridium|Clostridium drakei	cellular organisms|Bacteria|Terrabacteria group|Firmicutes|Clostridia|Eubacteriales|Clostridiaceae|Clostridium|Clostridium drakei	unclassified	unclassified	unclassified	0	10	4	9	7	9	0	0	0	0	0	0	0	156	625	67	1227	414	0	0	0	0	0	0	2528
taxa_132	cellular organisms|Bacteria|Terrabacteria group|Firmicutes|Clostridia|Eubacteriales	cellular organisms|Bacteria|Terrabacteria group|Firmicutes|Clostridia|Eubacteriales	cellular organisms|Bacteria|Terrabacteria group|Firmicutes|Clostridia|Eubacteriales	cellular organisms|Bacteria|Terrabacteria group|Firmicutes|Clostridia|Eubacteriales	cellular organisms|Bacteria|Terrabacteria group|Firmicutes|Clostridia|Eubacteriales	cellular organisms|Bacteria|Terrabacteria group|Firmicutes|Clostridia|Eubacteriales	unclassified	unclassified	unclassified	6	6	2	5	3	4	2	4	2	0	2	0	5	5	0	2	4	5	4	3	2	0	2	0	68
taxa_261	cellular organisms|Bacteria|Proteobacteria|Gammaproteobacteria|Xanthomonadales|Xanthomonadaceae|Thermomonas|unclassified Thermomonas|Thermomonas sp. SY21	cellular organisms|Bacteria|Proteobacteria|Gammaproteobacteria|Xanthomonadales|Xanthomonadaceae|Thermomonas|unclassified Thermomonas|Thermomonas sp. SY21	cellular organisms|Bacteria|Proteobacteria|Gammaproteobacteria|Xanthomonadales|Xanthomonadaceae|Thermomonas|unclassified Thermomonas|Thermomonas sp. SY21	cellular organisms|Bacteria|Proteobacteria|Gammaproteobacteria|Xanthomonadales|Xanthomonadaceae|Thermomonas|unclassified Thermomonas|Thermomonas sp. SY21	cellular organisms|Bacteria|Proteobacteria|Gammaproteobacteria|Xanthomonadales|Xanthomonadaceae|Thermomonas|unclassified Thermomonas|Thermomonas sp. SY21	cellular organisms|Bacteria|Proteobacteria|Gammaproteobacteria|Xanthomonadales|Xanthomonadaceae|Thermomonas|unclassified Thermomonas|Thermomonas sp. SY21	unclassified	unclassified	unclassified	0	3	2	2	2	1	0	0	0	0	0	0	0	6	11	3	23	5	0	0	0	0	0	0	58
taxa_271	cellular organisms|Bacteria|Proteobacteria|Gammaproteobacteria|Pseudomonadales|Pseudomonadaceae|Pseudomonas|Pseudomonas sediminis	cellular organisms|Bacteria|Proteobacteria|Gammaproteobacteria|Pseudomonadales|Pseudomonadaceae|Pseudomonas|Pseudomonas sediminis	cellular organisms|Bacteria|Proteobacteria|Gammaproteobacteria|Pseudomonadales|Pseudomonadaceae|Pseudomonas|Pseudomonas sediminis	cellular organisms|Bacteria|Proteobacteria|Gammaproteobacteria|Pseudomonadales|Pseudomonadaceae|Pseudomonas|Pseudomonas sediminis	cellular organisms|Bacteria|Proteobacteria|Gammaproteobacteria|Pseudomonadales|Pseudomonadaceae|Pseudomonas|Pseudomonas sediminis	cellular organisms|Bacteria|Proteobacteria|Gammaproteobacteria|Pseudomonadales|Pseudomonadaceae|Pseudomonas|Pseudomonas sediminis	unclassified	unclassified	unclassified	0	1	0	1	1	1	0	0	0	0	0	0	0	0	0	1	0	1	0	0	0	0	0	0	6
taxa_297	cellular organisms|Bacteria|Proteobacteria|Gammaproteobacteria|Enterobacterales|Enterobacteriaceae	cellular organisms|Bacteria|Proteobacteria|Gammaproteobacteria|Enterobacterales|Enterobacteriaceae	cellular organisms|Bacteria|Proteobacteria|Gammaproteobacteria|Enterobacterales|Enterobacteriaceae	cellular organisms|Bacteria|Proteobacteria|Gammaproteobacteria|Enterobacterales|Enterobacteriaceae	cellular organisms|Bacteria|Proteobacteria|Gammaproteobacteria|Enterobacterales|Enterobacteriaceae	cellular organisms|Bacteria|Proteobacteria|Gammaproteobacteria|Enterobacterales|Enterobacteriaceae	unclassified	unclassified	unclassified	0	3	3	2	2	2	0	0	0	0	0	0	0	1	0	2	0	1	0	0	0	0	0	0	16
taxa_311	cellular organisms|Bacteria|Proteobacteria|delta/epsilon subdivisions|Deltaproteobacteria|Desulfovibrionales|Desulfovibrionaceae|Desulfovibrio|Desulfovibrio vulgaris|Desulfovibrio vulgaris str. Miyazaki F	cellular organisms|Bacteria|Proteobacteria|delta/epsilon subdivisions|Deltaproteobacteria|Desulfovibrionales|Desulfovibrionaceae|Desulfovibrio|Desulfovibrio vulgaris|Desulfovibrio vulgaris str. Miyazaki F	cellular organisms|Bacteria|Proteobacteria|delta/epsilon subdivisions|Deltaproteobacteria|Desulfovibrionales|Desulfovibrionaceae|Desulfovibrio|Desulfovibrio vulgaris|Desulfovibrio vulgaris str. Miyazaki F	cellular organisms|Bacteria|Proteobacteria|delta/epsilon subdivisions|Deltaproteobacteria|Desulfovibrionales|Desulfovibrionaceae|Desulfovibrio|Desulfovibrio vulgaris|Desulfovibrio vulgaris str. Miyazaki F	cellular organisms|Bacteria|Proteobacteria|delta/epsilon subdivisions|Deltaproteobacteria|Desulfovibrionales|Desulfovibrionaceae|Desulfovibrio|Desulfovibrio vulgaris|Desulfovibrio vulgaris str. Miyazaki F	cellular organisms|Bacteria|Proteobacteria|delta/epsilon subdivisions|Deltaproteobacteria|Desulfovibrionales|Desulfovibrionaceae|Desulfovibrio|Desulfovibrio vulgaris|Desulfovibrio vulgaris str. Miyazaki F	unclassified	unclassified	unclassified	0	1	2	2	2	2	0	0	0	0	0	0	0	0	0	2	0	2	0	0	0	0	0	0	13
taxa_312	cellular organisms|Bacteria|Proteobacteria|delta/epsilon subdivisions|Deltaproteobacteria|Desulfovibrionales|Desulfovibrionaceae|Desulfovibrio|Desulfovibrio vulgaris|Desulfovibrio vulgaris DP4	cellular organisms|Bacteria|Proteobacteria|delta/epsilon subdivisions|Deltaproteobacteria|Desulfovibrionales|Desulfovibrionaceae|Desulfovibrio|Desulfovibrio vulgaris|Desulfovibrio vulgaris DP4	cellular organisms|Bacteria|Proteobacteria|delta/epsilon subdivisions|Deltaproteobacteria|Desulfovibrionales|Desulfovibrionaceae|Desulfovibrio|Desulfovibrio vulgaris|Desulfovibrio vulgaris DP4	cellular organisms|Bacteria|Proteobacteria|delta/epsilon subdivisions|Deltaproteobacteria|Desulfovibrionales|Desulfovibrionaceae|Desulfovibrio|Desulfovibrio vulgaris|Desulfovibrio vulgaris DP4	cellular organisms|Bacteria|Proteobacteria|delta/epsilon subdivisions|Deltaproteobacteria|Desulfovibrionales|Desulfovibrionaceae|Desulfovibrio|Desulfovibrio vulgaris|Desulfovibrio vulgaris DP4	cellular organisms|Bacteria|Proteobacteria|delta/epsilon subdivisions|Deltaproteobacteria|Desulfovibrionales|Desulfovibrionaceae|Desulfovibrio|Desulfovibrio vulgaris|Desulfovibrio vulgaris DP4	unclassified	unclassified	unclassified	0	4	3	2	2	2	0	0	0	0	0	0	0	1	0	2	0	1	0	0	0	0	0	0	17
taxa_332	cellular organisms|Bacteria|Proteobacteria|Betaproteobacteria|Burkholderiales|Burkholderiaceae|Mycoavidus|Mycoavidus cysteinexigens	cellular organisms|Bacteria|Proteobacteria|Betaproteobacteria|Burkholderiales|Burkholderiaceae|Mycoavidus|Mycoavidus cysteinexigens	cellular organisms|Bacteria|Proteobacteria|Betaproteobacteria|Burkholderiales|Burkholderiaceae|Mycoavidus|Mycoavidus cysteinexigens	cellular organisms|Bacteria|Proteobacteria|Betaproteobacteria|Burkholderiales|Burkholderiaceae|Mycoavidus|Mycoavidus cysteinexigens	cellular organisms|Bacteria|Proteobacteria|Betaproteobacteria|Burkholderiales|Burkholderiaceae|Mycoavidus|Mycoavidus cysteinexigens	cellular organisms|Bacteria|Proteobacteria|Betaproteobacteria|Burkholderiales|Burkholderiaceae|Mycoavidus|Mycoavidus cysteinexigens	unclassified	unclassified	unclassified	0	1	1	1	1	2	0	0	0	0	0	0	0	6	9	4	48	25	0	0	2	0	0	0	100
taxa_359	cellular organisms|Bacteria|Proteobacteria|Alphaproteobacteria	cellular organisms|Bacteria|Proteobacteria|Alphaproteobacteria	cellular organisms|Bacteria|Proteobacteria|Alphaproteobacteria	cellular organisms|Bacteria|Proteobacteria|Alphaproteobacteria	cellular organisms|Bacteria|Proteobacteria|Alphaproteobacteria	cellular organisms|Bacteria|Proteobacteria|Alphaproteobacteria	unclassified	unclassified	unclassified	0	1	2	3	3	3	0	0	0	0	0	0	0	5	0	2	3	5	0	0	0	0	0	0	27
taxa_362	cellular organisms|Bacteria|Fusobacteria|Fusobacteriia|Fusobacteriales|Fusobacteriaceae|Fusobacterium|Fusobacterium pseudoperiodonticum	cellular organisms|Bacteria|Fusobacteria|Fusobacteriia|Fusobacteriales|Fusobacteriaceae|Fusobacterium|Fusobacterium pseudoperiodonticum	cellular organisms|Bacteria|Fusobacteria|Fusobacteriia|Fusobacteriales|Fusobacteriaceae|Fusobacterium|Fusobacterium pseudoperiodonticum	cellular organisms|Bacteria|Fusobacteria|Fusobacteriia|Fusobacteriales|Fusobacteriaceae|Fusobacterium|Fusobacterium pseudoperiodonticum	cellular organisms|Bacteria|Fusobacteria|Fusobacteriia|Fusobacteriales|Fusobacteriaceae|Fusobacterium|Fusobacterium pseudoperiodonticum	cellular organisms|Bacteria|Fusobacteria|Fusobacteriia|Fusobacteriales|Fusobacteriaceae|Fusobacterium|Fusobacterium pseudoperiodonticum	unclassified	unclassified	unclassified	0	53	25	26	29	59	0	0	0	0	0	0	0	78	90	38	284	152	0	0	0	0	0	0	834
taxa_372	cellular organisms|Bacteria|FCB group|Bacteroidetes/Chlorobi group|Bacteroidetes|Flavobacteriia|Flavobacteriales|Flavobacteriaceae|Capnocytophaga|unclassified Capnocytophaga|Capnocytophaga sp. oral taxon 878	cellular organisms|Bacteria|FCB group|Bacteroidetes/Chlorobi group|Bacteroidetes|Flavobacteriia|Flavobacteriales|Flavobacteriaceae|Capnocytophaga|unclassified Capnocytophaga|Capnocytophaga sp. oral taxon 878	cellular organisms|Bacteria|FCB group|Bacteroidetes/Chlorobi group|Bacteroidetes|Flavobacteriia|Flavobacteriales|Flavobacteriaceae|Capnocytophaga|unclassified Capnocytophaga|Capnocytophaga sp. oral taxon 878	cellular organisms|Bacteria|FCB group|Bacteroidetes/Chlorobi group|Bacteroidetes|Flavobacteriia|Flavobacteriales|Flavobacteriaceae|Capnocytophaga|unclassified Capnocytophaga|Capnocytophaga sp. oral taxon 878	cellular organisms|Bacteria|FCB group|Bacteroidetes/Chlorobi group|Bacteroidetes|Flavobacteriia|Flavobacteriales|Flavobacteriaceae|Capnocytophaga|unclassified Capnocytophaga|Capnocytophaga sp. oral taxon 878	cellular organisms|Bacteria|FCB group|Bacteroidetes/Chlorobi group|Bacteroidetes|Flavobacteriia|Flavobacteriales|Flavobacteriaceae|Capnocytophaga|unclassified Capnocytophaga|Capnocytophaga sp. oral taxon 878	unclassified	unclassified	unclassified	0	1	0	2	2	1	0	0	0	0	0	0	0	4	0	3	9	2	0	0	0	0	0	0	24
taxa_410	cellular organisms|Bacteria|FCB group|Bacteroidetes/Chlorobi group|Bacteroidetes|Bacteroidia|Bacteroidales|Bacteroidaceae|Bacteroides|Bacteroides intestinalis	cellular organisms|Bacteria|FCB group|Bacteroidetes/Chlorobi group|Bacteroidetes|Bacteroidia|Bacteroidales|Bacteroidaceae|Bacteroides|Bacteroides intestinalis	cellular organisms|Bacteria|FCB group|Bacteroidetes/Chlorobi group|Bacteroidetes|Bacteroidia|Bacteroidales|Bacteroidaceae|Bacteroides|Bacteroides intestinalis	cellular organisms|Bacteria|FCB group|Bacteroidetes/Chlorobi group|Bacteroidetes|Bacteroidia|Bacteroidales|Bacteroidaceae|Bacteroides|Bacteroides intestinalis	cellular organisms|Bacteria|FCB group|Bacteroidetes/Chlorobi group|Bacteroidetes|Bacteroidia|Bacteroidales|Bacteroidaceae|Bacteroides|Bacteroides intestinalis	cellular organisms|Bacteria|FCB group|Bacteroidetes/Chlorobi group|Bacteroidetes|Bacteroidia|Bacteroidales|Bacteroidaceae|Bacteroides|Bacteroides intestinalis	unclassified	unclassified	unclassified	113	12	38	77	116	72	0	0	47	0	7	8	117	68	277	87	273	127	0	0	55	0	8	8	1510
taxa_413	cellular organisms|Bacteria|FCB group|Bacteroidetes/Chlorobi group|Bacteroidetes|Bacteroidia|Bacteroidales|Bacteroidaceae|Bacteroides|Bacteroides fragilis	cellular organisms|Bacteria|FCB group|Bacteroidetes/Chlorobi group|Bacteroidetes|Bacteroidia|Bacteroidales|Bacteroidaceae|Bacteroides|Bacteroides fragilis	cellular organisms|Bacteria|FCB group|Bacteroidetes/Chlorobi group|Bacteroidetes|Bacteroidia|Bacteroidales|Bacteroidaceae|Bacteroides|Bacteroides fragilis	cellular organisms|Bacteria|FCB group|Bacteroidetes/Chlorobi group|Bacteroidetes|Bacteroidia|Bacteroidales|Bacteroidaceae|Bacteroides|Bacteroides fragilis	cellular organisms|Bacteria|FCB group|Bacteroidetes/Chlorobi group|Bacteroidetes|Bacteroidia|Bacteroidales|Bacteroidaceae|Bacteroides|Bacteroides fragilis	cellular organisms|Bacteria|FCB group|Bacteroidetes/Chlorobi group|Bacteroidetes|Bacteroidia|Bacteroidales|Bacteroidaceae|Bacteroides|Bacteroides fragilis	unclassified	unclassified	unclassified	39	58	86	105	126	89	5	11	55	0	232	27	59	85	116	133	94	82	6	10	146	0	527	141	2232

## Sheet: VLPM+Cancer
contig	Chr	Start	End	Strand	Length	taxa	order	family	genus	SCO02	SCO06	SCO07	SCO08	SCO09	SCO10	SLN01	SLN02	SLN03	SLN08	SLN09	SLN12	V_SCO02	V_SCO06	V_SCO07	V_SCO08	V_SCO09	V_SCO10	V_SLN01	V_SLN02	V_SLN03	V_SLN08	V_SLN09	V_SLN12	rowSum
k141_606810	k141_606810	1	41135	+	41135	Viruses|Duplodnaviria|Heunggongvirae|Uroviricota|Caudoviricetes|Caudovirales|Myoviridae|Eponavirus|Faecalibacterium virus Epona|Faecalibacterium phage FP_Epona	Caudovirales	Myoviridae	Eponavirus	0	0	0	0	0	0	0	0	0	0	0	5	0	0	0	0	0	0	1	0	0	0	0	5	11
k141_104165	k141_104165	1	11646	+	11646	cellular organisms|Bacteria|Terrabacteria group|Firmicutes|Clostridia|Eubacteriales|Lachnospiraceae|Mediterraneibacter|[Ruminococcus] gnavus|[Ruminococcus] gnavus ATCC 29149	unclassified	unclassified	unclassified	0	0	0	0	0	0	1	0	0	0	0	5	0	0	0	0	0	0	1	0	0	0	0	5	12
k141_1024802	k141_1024802	1	18061	+	18061	cellular organisms|Bacteria|Terrabacteria group|Firmicutes|Clostridia|Eubacteriales|Lachnospiraceae|Mediterraneibacter|[Ruminococcus] gnavus	unclassified	unclassified	unclassified	0	0	0	0	0	0	0	0	0	9	0	2	0	0	0	0	0	0	0	0	0	6	0	2	19
k141_1523650	k141_1523650	1	13877	+	13877	cellular organisms|Bacteria|Terrabacteria group|Firmicutes|Clostridia|Eubacteriales|Clostridiaceae|Clostridium|Clostridium cellulovorans|Clostridium cellulovorans 743B	unclassified	unclassified	unclassified	0	0	0	0	0	0	1	0	0	0	0	5	0	0	0	0	0	0	1	0	0	0	0	4	11
k141_1610506	k141_1610506	1	12059	+	12059	cellular organisms|Bacteria|FCB group|Bacteroidetes/Chlorobi group|Bacteroidetes|Bacteroidia|Bacteroidales|Bacteroidaceae|Bacteroides|Bacteroides fragilis	unclassified	unclassified	unclassified	0	0	0	0	0	0	1	0	0	0	0	19	0	0	0	0	0	0	1	0	0	0	0	18	39
k141_1335364	k141_1335364	1	12029	+	12029	cellular organisms|Bacteria|FCB group|Bacteroidetes/Chlorobi group|Bacteroidetes|Bacteroidia|Bacteroidales|Bacteroidaceae|Bacteroides|Bacteroides caccae	unclassified	unclassified	unclassified	0	0	0	0	0	0	1	0	0	0	0	19	0	0	0	0	0	0	1	0	0	0	0	18	39
taxa_12	Viruses|Duplodnaviria|Heunggongvirae|Uroviricota|Caudoviricetes|Caudovirales|Myoviridae|Eponavirus|Faecalibacterium virus Epona|Faecalibacterium phage FP_Epona	Viruses|Duplodnaviria|Heunggongvirae|Uroviricota|Caudoviricetes|Caudovirales|Myoviridae|Eponavirus|Faecalibacterium virus Epona|Faecalibacterium phage FP_Epona	Viruses|Duplodnaviria|Heunggongvirae|Uroviricota|Caudoviricetes|Caudovirales|Myoviridae|Eponavirus|Faecalibacterium virus Epona|Faecalibacterium phage FP_Epona	Viruses|Duplodnaviria|Heunggongvirae|Uroviricota|Caudoviricetes|Caudovirales|Myoviridae|Eponavirus|Faecalibacterium virus Epona|Faecalibacterium phage FP_Epona	Viruses|Duplodnaviria|Heunggongvirae|Uroviricota|Caudoviricetes|Caudovirales|Myoviridae|Eponavirus|Faecalibacterium virus Epona|Faecalibacterium phage FP_Epona	Viruses|Duplodnaviria|Heunggongvirae|Uroviricota|Caudoviricetes|Caudovirales|Myoviridae|Eponavirus|Faecalibacterium virus Epona|Faecalibacterium phage FP_Epona	Caudovirales	Myoviridae	Eponavirus	0	0	0	0	0	0	0	0	0	0	0	5	0	0	0	0	0	0	1	0	0	0	0	5	11
taxa_95	cellular organisms|Bacteria|Terrabacteria group|Firmicutes|Clostridia|Eubacteriales|Lachnospiraceae|Blautia|Blautia argi	cellular organisms|Bacteria|Terrabacteria group|Firmicutes|Clostridia|Eubacteriales|Lachnospiraceae|Blautia|Blautia argi	cellular organisms|Bacteria|Terrabacteria group|Firmicutes|Clostridia|Eubacteriales|Lachnospiraceae|Blautia|Blautia argi	cellular organisms|Bacteria|Terrabacteria group|Firmicutes|Clostridia|Eubacteriales|Lachnospiraceae|Blautia|Blautia argi	cellular organisms|Bacteria|Terrabacteria group|Firmicutes|Clostridia|Eubacteriales|Lachnospiraceae|Blautia|Blautia argi	cellular organisms|Bacteria|Terrabacteria group|Firmicutes|Clostridia|Eubacteriales|Lachnospiraceae|Blautia|Blautia argi	unclassified	unclassified	unclassified	0	0	0	1	1	0	0	4	0	38	0	4	0	0	0	0	0	1	0	4	0	38	0	17	108
taxa_123	cellular organisms|Bacteria|Terrabacteria group|Firmicutes|Clostridia|Eubacteriales|Clostridiaceae|Clostridium|Clostridium cellulovorans|Clostridium cellulovorans 743B	cellular organisms|Bacteria|Terrabacteria group|Firmicutes|Clostridia|Eubacteriales|Clostridiaceae|Clostridium|Clostridium cellulovorans|Clostridium cellulovorans 743B	cellular organisms|Bacteria|Terrabacteria group|Firmicutes|Clostridia|Eubacteriales|Clostridiaceae|Clostridium|Clostridium cellulovorans|Clostridium cellulovorans 743B	cellular organisms|Bacteria|Terrabacteria group|Firmicutes|Clostridia|Eubacteriales|Clostridiaceae|Clostridium|Clostridium cellulovorans|Clostridium cellulovorans 743B	cellular organisms|Bacteria|Terrabacteria group|Firmicutes|Clostridia|Eubacteriales|Clostridiaceae|Clostridium|Clostridium cellulovorans|Clostridium cellulovorans 743B	cellular organisms|Bacteria|Terrabacteria group|Firmicutes|Clostridia|Eubacteriales|Clostridiaceae|Clostridium|Clostridium cellulovorans|Clostridium cellulovorans 743B	unclassified	unclassified	unclassified	0	0	0	0	0	0	1	0	0	0	0	5	0	0	0	0	0	0	1	0	0	0	0	4	11
taxa_183	cellular organisms|Bacteria|Terrabacteria group|Firmicutes|Bacilli	cellular organisms|Bacteria|Terrabacteria group|Firmicutes|Bacilli	cellular organisms|Bacteria|Terrabacteria group|Firmicutes|Bacilli	cellular organisms|Bacteria|Terrabacteria group|Firmicutes|Bacilli	cellular organisms|Bacteria|Terrabacteria group|Firmicutes|Bacilli	cellular organisms|Bacteria|Terrabacteria group|Firmicutes|Bacilli	unclassified	unclassified	unclassified	2	0	0	0	0	0	0	0	0	0	0	33	3	0	0	0	0	0	0	0	0	0	0	872	910
taxa_385	cellular organisms|Bacteria|FCB group|Bacteroidetes/Chlorobi group|Bacteroidetes|Bacteroidia|Bacteroidales|Rikenellaceae|Alistipes|Alistipes shahii|Alistipes shahii WAL 8301	cellular organisms|Bacteria|FCB group|Bacteroidetes/Chlorobi group|Bacteroidetes|Bacteroidia|Bacteroidales|Rikenellaceae|Alistipes|Alistipes shahii|Alistipes shahii WAL 8301	cellular organisms|Bacteria|FCB group|Bacteroidetes/Chlorobi group|Bacteroidetes|Bacteroidia|Bacteroidales|Rikenellaceae|Alistipes|Alistipes shahii|Alistipes shahii WAL 8301	cellular organisms|Bacteria|FCB group|Bacteroidetes/Chlorobi group|Bacteroidetes|Bacteroidia|Bacteroidales|Rikenellaceae|Alistipes|Alistipes shahii|Alistipes shahii WAL 8301	cellular organisms|Bacteria|FCB group|Bacteroidetes/Chlorobi group|Bacteroidetes|Bacteroidia|Bacteroidales|Rikenellaceae|Alistipes|Alistipes shahii|Alistipes shahii WAL 8301	cellular organisms|Bacteria|FCB group|Bacteroidetes/Chlorobi group|Bacteroidetes|Bacteroidia|Bacteroidales|Rikenellaceae|Alistipes|Alistipes shahii|Alistipes shahii WAL 8301	unclassified	unclassified	unclassified	0	0	0	0	0	0	31	0	0	13	1	17	0	0	0	0	0	0	33	0	0	35	1	11	142
taxa_422	cellular organisms|Bacteria	cellular organisms|Bacteria	cellular organisms|Bacteria	cellular organisms|Bacteria	cellular organisms|Bacteria	cellular organisms|Bacteria	unclassified	unclassified	unclassified	167	59	78	62	66	98	124	273	81	75	379	137	255	221	449	104	667	593	282	852	84	363	604	1217	7290
taxa_425	cellular organisms	cellular organisms	cellular organisms	cellular organisms	cellular organisms	cellular organisms	unclassified	unclassified	unclassified	0	0	1	0	0	0	7	0	0	0	4	38	0	0	6	0	0	1	13	0	0	0	13	956	1039

## Sheet: VLPM+Health
contig	Chr	Start	End	Strand	Length	taxa	order	family	genus	SCO02	SCO06	SCO07	SCO08	SCO09	SCO10	SLN01	SLN02	SLN03	SLN08	SLN09	SLN12	V_SCO02	V_SCO06	V_SCO07	V_SCO08	V_SCO09	V_SCO10	V_SLN01	V_SLN02	V_SLN03	V_SLN08	V_SLN09	V_SLN12	rowSum
k141_43704	k141_43704	1	31677	+	31677	Viruses|Duplodnaviria|Heunggongvirae|Uroviricota|Caudoviricetes|Caudovirales|Siphoviridae|Lughvirus|Faecalibacterium virus Lugh|Faecalibacterium phage FP_Lugh	Caudovirales	Siphoviridae	Lughvirus	0	0	1	0	0	1	0	0	0	0	0	0	0	2	7	2	15	4	0	0	0	0	0	0	32
k141_565032	k141_565032	1	53126	+	53126	Viruses|Duplodnaviria|Heunggongvirae|Uroviricota|Caudoviricetes|Caudovirales|Myoviridae|Toutatisvirus|Faecalibacterium virus Toutatis|Faecalibacterium phage FP_Toutatis	Caudovirales	Myoviridae	Toutatisvirus	0	6	4	2	3	3	0	0	0	0	0	0	0	8	5	2	3	4	0	0	0	0	0	0	40
k141_971664	k141_971664	1	55904	+	55904	Viruses|Duplodnaviria|Heunggongvirae|Uroviricota|Caudoviricetes|Caudovirales|Myoviridae|Taranisvirus|Faecalibacterium virus Taranis|Faecalibacterium phage FP_Taranis	Caudovirales	Myoviridae	Taranisvirus	16	57	49	24	21	18	0	0	4	0	0	0	21	108	385	59	499	81	0	0	0	0	0	0	1342
k141_441487	k141_441487	1	20821	+	20821	unclassified	unclassified	unclassified	unclassified	0	5	9	9	12	11	0	0	0	0	0	0	0	18	46	12	58	22	0	0	0	0	0	0	202
k141_411569	k141_411569	1	15689	+	15689	unclassified	unclassified	unclassified	unclassified	0	27	3	65	84	69	0	0	0	0	0	0	0	26	22	93	1133	549	0	0	0	0	0	0	2071
k141_303209	k141_303209	1	22292	+	22292	unclassified	unclassified	unclassified	unclassified	0	0	6	7	7	5	1	0	0	0	0	0	0	3	12	6	6	6	1	0	0	0	0	0	60
k141_1031549	k141_1031549	1	10263	+	10263	unclassified	unclassified	unclassified	unclassified	0	4	2	7	6	2	0	0	0	0	0	0	0	2	0	4	10	2	0	0	0	0	0	0	39
k141_858794	k141_858794	1	18453	+	18453	cellular organisms|Bacteria|Terrabacteria group|Firmicutes|Clostridia|Eubacteriales|Peptococcaceae|Syntrophobotulus|Syntrophobotulus glycolicus|Syntrophobotulus glycolicus DSM 8271	unclassified	unclassified	unclassified	0	9	7	8	7	6	0	0	7	0	0	0	0	11	12	11	24	9	0	0	7	0	0	0	118
k141_1385646	k141_1385646	1	10879	+	10879	cellular organisms|Bacteria|Terrabacteria group|Firmicutes|Clostridia|Eubacteriales|Oscillospiraceae|Ruthenibacterium|Ruthenibacterium lactatiformans	unclassified	unclassified	unclassified	0	1	0	0	0	1	0	0	2	2	1	0	0	1	0	1	0	1	0	0	2	0	0	0	12
k141_1127286	k141_1127286	1	11986	+	11986	cellular organisms|Bacteria|Terrabacteria group|Firmicutes|Clostridia|Eubacteriales|Oscillospiraceae|Ruminococcus|unclassified Ruminococcus|Ruminococcus sp. JE7A12	unclassified	unclassified	unclassified	0	3	15	5	6	9	0	0	0	0	0	0	0	6	13	6	7	8	0	0	0	0	0	0	78
k141_728897	k141_728897	1	52574	+	52574	cellular organisms|Bacteria|Terrabacteria group|Firmicutes|Clostridia|Eubacteriales|Oscillospiraceae|Ruminococcus|Ruminococcus champanellensis	unclassified	unclassified	unclassified	0	4	2	7	4	3	0	0	0	0	0	0	0	3	0	4	6	3	0	0	0	0	0	0	36
k141_1082652	k141_1082652	1	26070	+	26070	cellular organisms|Bacteria|Terrabacteria group|Firmicutes|Clostridia|Eubacteriales|Oscillospiraceae|Ruminococcus|Ruminococcus bicirculans	unclassified	unclassified	unclassified	0	2	2	4	2	3	0	0	0	0	0	0	0	5	12	5	3	3	0	0	0	0	0	0	41
k141_285584	k141_285584	1	38754	+	38754	cellular organisms|Bacteria|Terrabacteria group|Firmicutes|Clostridia|Eubacteriales|Oscillospiraceae|Ruminococcus|Ruminococcus bicirculans	unclassified	unclassified	unclassified	0	9	39	16	15	19	0	0	0	0	0	0	0	13	25	11	8	17	0	0	0	0	0	0	172
k141_695780	k141_695780	1	30535	+	30535	cellular organisms|Bacteria|Terrabacteria group|Firmicutes|Clostridia|Eubacteriales|Oscillospiraceae|Ruminococcus|Ruminococcus bicirculans	unclassified	unclassified	unclassified	0	2	2	4	2	3	0	0	0	0	0	0	0	3	10	3	10	3	0	0	0	0	0	0	42
k141_102064	k141_102064	1	27853	+	27853	cellular organisms|Bacteria|Terrabacteria group|Firmicutes|Clostridia|Eubacteriales|Oscillospiraceae|Monoglobus|Monoglobus pectinilyticus	unclassified	unclassified	unclassified	0	0	2	3	4	2	0	0	0	0	0	0	0	3	8	2	11	5	0	0	0	0	0	0	40
k141_1365292	k141_1365292	1	26251	+	26251	cellular organisms|Bacteria|Terrabacteria group|Firmicutes|Clostridia|Eubacteriales|Oscillospiraceae|Flavonifractor|Flavonifractor plautii	unclassified	unclassified	unclassified	0	2	1	2	1	1	0	0	0	0	0	0	0	3	7	3	17	2	0	0	0	0	0	0	39
k141_60027	k141_60027	1	25201	+	25201	cellular organisms|Bacteria|Terrabacteria group|Firmicutes|Clostridia|Eubacteriales|Oscillospiraceae|Flavonifractor|Flavonifractor plautii	unclassified	unclassified	unclassified	0	6	3	3	3	2	0	0	4	0	0	1	0	5	0	3	5	3	0	0	4	0	0	0	42
k141_283204	k141_283204	1	86040	+	86040	cellular organisms|Bacteria|Terrabacteria group|Firmicutes|Clostridia|Eubacteriales|Oscillospiraceae|Faecalibacterium|Faecalibacterium prausnitzii|Faecalibacterium prausnitzii SL3/3	unclassified	unclassified	unclassified	0	21	15	8	4	7	0	0	0	0	0	0	0	22	16	8	5	9	0	0	0	0	0	0	115
k141_771564	k141_771564	1	22148	+	22148	cellular organisms|Bacteria|Terrabacteria group|Firmicutes|Clostridia|Eubacteriales|Oscillospiraceae|Faecalibacterium|Faecalibacterium prausnitzii|Faecalibacterium prausnitzii SL3/3	unclassified	unclassified	unclassified	3	7	4	2	3	3	0	0	6	0	0	0	4	9	4	2	6	4	0	0	7	0	0	0	64
k141_1392296	k141_1392296	1	15171	+	15171	cellular organisms|Bacteria|Terrabacteria group|Firmicutes|Clostridia|Eubacteriales|Oscillospiraceae|Faecalibacterium|Faecalibacterium prausnitzii|Faecalibacterium prausnitzii SL3/3	unclassified	unclassified	unclassified	0	17	11	6	4	6	0	0	0	0	0	0	0	16	13	7	8	10	0	0	0	0	0	0	98
k141_1482962	k141_1482962	1	12097	+	12097	cellular organisms|Bacteria|Terrabacteria group|Firmicutes|Clostridia|Eubacteriales|Oscillospiraceae|Faecalibacterium|Faecalibacterium prausnitzii|Faecalibacterium prausnitzii L2-6	unclassified	unclassified	unclassified	0	6	3	2	3	3	0	0	6	0	0	0	0	8	4	2	5	4	0	0	7	0	0	0	53
k141_604973	k141_604973	1	71324	+	71324	cellular organisms|Bacteria|Terrabacteria group|Firmicutes|Clostridia|Eubacteriales|Oscillospiraceae|Faecalibacterium|Faecalibacterium prausnitzii|Faecalibacterium prausnitzii L2-6	unclassified	unclassified	unclassified	0	38	20	23	15	13	0	0	0	0	0	0	0	8	0	6	9	11	0	0	0	0	0	0	143
k141_657046	k141_657046	1	48437	+	48437	cellular organisms|Bacteria|Terrabacteria group|Firmicutes|Clostridia|Eubacteriales|Oscillospiraceae|Faecalibacterium|Faecalibacterium prausnitzii|Faecalibacterium prausnitzii L2-6	unclassified	unclassified	unclassified	0	12	5	5	5	4	0	0	0	0	0	0	0	11	9	8	25	7	0	0	0	0	0	0	91
k141_42099	k141_42099	1	27650	+	27650	cellular organisms|Bacteria|Terrabacteria group|Firmicutes|Clostridia|Eubacteriales|Oscillospiraceae|Ethanoligenens|Ethanoligenens harbinense	unclassified	unclassified	unclassified	0	4	3	7	7	3	0	0	0	0	0	0	0	2	0	5	10	2	0	0	0	0	0	0	43
k141_415307	k141_415307	1	27566	+	27566	cellular organisms|Bacteria|Terrabacteria group|Firmicutes|Clostridia|Eubacteriales|Oscillospiraceae|Dysosmobacter|Dysosmobacter welbionis	unclassified	unclassified	unclassified	0	14	5	6	6	5	0	0	0	0	0	0	0	17	17	9	66	13	0	0	0	0	0	0	158
k141_1147964	k141_1147964	1	22227	+	22227	cellular organisms|Bacteria|Terrabacteria group|Firmicutes|Clostridia|Eubacteriales|Lachnospiraceae|Lachnoclostridium|unclassified Lachnoclostridium|Lachnoclostridium sp. YL32	unclassified	unclassified	unclassified	0	0	0	0	0	0	0	0	0	0	0	0	0	1	0	1	8	2	0	0	0	0	0	0	12
k141_672869	k141_672869	1	118844	+	118844	cellular organisms|Bacteria|Terrabacteria group|Firmicutes|Clostridia|Eubacteriales|Lachnospiraceae|Enterocloster|Enterocloster bolteae	unclassified	unclassified	unclassified	0	0	1	2	2	1	0	0	0	0	0	0	0	2	4	2	4	2	0	0	0	0	0	0	20
k141_61770	k141_61770	1	18427	+	18427	cellular organisms|Bacteria|Terrabacteria group|Firmicutes|Clostridia|Eubacteriales|Eubacteriales incertae sedis|Intestinimonas|Intestinimonas butyriciproducens	unclassified	unclassified	unclassified	0	9	5	7	7	5	0	0	4	0	4	0	0	7	7	8	32	8	0	0	4	0	8	0	115
k141_1735025	k141_1735025	1	43226	+	43226	cellular organisms|Bacteria|Terrabacteria group|Firmicutes|Clostridia|Eubacteriales|Eubacteriales incertae sedis|Flintibacter|unclassified Flintibacter|Flintibacter sp. KGMB00164	unclassified	unclassified	unclassified	0	6	3	4	4	3	0	0	0	0	0	0	0	15	20	10	108	23	0	0	0	0	0	0	196
k141_273963	k141_273963	1	37251	+	37251	cellular organisms|Bacteria|Terrabacteria group|Firmicutes|Clostridia|Eubacteriales|Eubacteriales incertae sedis|Flintibacter|unclassified Flintibacter|Flintibacter sp. KGMB00164	unclassified	unclassified	unclassified	0	5	3	3	3	2	0	0	3	0	0	0	0	5	0	3	6	3	0	0	3	0	0	0	39
k141_54998	k141_54998	1	16376	+	16376	cellular organisms|Bacteria|Terrabacteria group|Firmicutes|Clostridia|Eubacteriales|Clostridiaceae|Clostridium|Clostridium beijerinckii	unclassified	unclassified	unclassified	0	0	0	0	0	1	0	0	0	0	0	0	0	2	0	1	9	2	0	0	0	0	0	0	15
k141_1488271	k141_1488271	1	10543	+	10543	cellular organisms|Bacteria|Terrabacteria group|Firmicutes|Bacilli|Bacillales|Bacillaceae|Bacillus|Bacillus subtilis group|Bacillus amyloliquefaciens group	unclassified	unclassified	unclassified	0	3	13	11	12	7	0	0	0	0	0	0	0	6	18	8	10	9	0	0	0	0	0	0	97
k141_1559818	k141_1559818	1	26496	+	26496	cellular organisms|Bacteria|Proteobacteria|Gammaproteobacteria|Xanthomonadales|Xanthomonadaceae|Thermomonas|unclassified Thermomonas|Thermomonas sp. SY21	unclassified	unclassified	unclassified	0	3	2	2	2	1	0	0	0	0	0	0	0	6	11	3	23	5	0	0	0	0	0	0	58
k141_1404494	k141_1404494	1	42277	+	42277	cellular organisms|Bacteria|Proteobacteria|Betaproteobacteria|Burkholderiales|Burkholderiaceae|Mycoavidus|Mycoavidus cysteinexigens	unclassified	unclassified	unclassified	0	1	1	1	1	2	0	0	0	0	0	0	0	6	9	4	48	25	0	0	2	0	0	0	100
k141_99362	k141_99362	1	12736	+	12736	cellular organisms|Bacteria|Fusobacteria|Fusobacteriia|Fusobacteriales|Fusobacteriaceae|Fusobacterium|Fusobacterium pseudoperiodonticum	unclassified	unclassified	unclassified	0	53	25	26	29	59	0	0	0	0	0	0	0	78	90	38	284	152	0	0	0	0	0	0	834
k141_1023101	k141_1023101	1	31403	+	31403	cellular organisms|Bacteria|FCB group|Bacteroidetes/Chlorobi group|Bacteroidetes|Flavobacteriia|Flavobacteriales|Flavobacteriaceae|Capnocytophaga|unclassified Capnocytophaga|Capnocytophaga sp. oral taxon 878	unclassified	unclassified	unclassified	0	1	0	2	2	1	0	0	0	0	0	0	0	4	0	3	9	2	0	0	0	0	0	0	24
k141_1172783	k141_1172783	1	36140	+	36140	cellular organisms|Bacteria|FCB group|Bacteroidetes/Chlorobi group|Bacteroidetes|Bacteroidia|Bacteroidales|Tannerellaceae|Parabacteroides|Parabacteroides distasonis|Parabacteroides distasonis ATCC 8503	unclassified	unclassified	unclassified	0	11	10	11	12	12	0	0	0	0	0	0	0	11	12	14	13	15	0	0	0	0	0	0	121
k141_724985	k141_724985	1	36401	+	36401	cellular organisms|Bacteria|FCB group|Bacteroidetes/Chlorobi group|Bacteroidetes|Bacteroidia|Bacteroidales|Rikenellaceae|Alistipes|Alistipes finegoldii|Alistipes finegoldii DSM 17242	unclassified	unclassified	unclassified	0	87	28	26	28	56	0	0	0	0	0	0	0	59	31	31	35	69	0	0	0	0	0	0	450
k141_535410	k141_535410	1	40976	+	40976	cellular organisms|Bacteria|FCB group|Bacteroidetes/Chlorobi group|Bacteroidetes|Bacteroidia|Bacteroidales|Rikenellaceae|Alistipes|Alistipes finegoldii|Alistipes finegoldii DSM 17242	unclassified	unclassified	unclassified	0	42	22	22	25	52	0	0	0	0	0	0	0	70	85	34	267	138	0	0	0	0	0	0	757
k141_1252026	k141_1252026	1	57108	+	57108	cellular organisms|Bacteria|FCB group|Bacteroidetes/Chlorobi group|Bacteroidetes|Bacteroidia|Bacteroidales|Odoribacteraceae|Odoribacter|Odoribacter splanchnicus	unclassified	unclassified	unclassified	0	2	2	3	3	3	0	0	0	0	0	0	0	3	0	3	3	3	0	0	0	0	0	0	25
k141_911510	k141_911510	1	23586	+	23586	cellular organisms|Bacteria|FCB group|Bacteroidetes/Chlorobi group|Bacteroidetes|Bacteroidia|Bacteroidales|Odoribacteraceae|Odoribacter|Odoribacter splanchnicus	unclassified	unclassified	unclassified	0	0	1	2	3	2	0	0	0	0	0	0	0	2	0	2	3	3	0	0	0	0	0	0	18
k141_1281276	k141_1281276	1	39558	+	39558	cellular organisms|Bacteria|FCB group|Bacteroidetes/Chlorobi group|Bacteroidetes|Bacteroidia|Bacteroidales|Bacteroidales incertae sedis|Phocaeicola|Phocaeicola dorei	unclassified	unclassified	unclassified	0	7	27	41	53	26	0	0	0	0	0	0	0	28	46	43	31	25	0	0	0	0	0	0	327
k141_965885	k141_965885	1	18445	+	18445	cellular organisms|Bacteria|FCB group|Bacteroidetes/Chlorobi group|Bacteroidetes|Bacteroidia|Bacteroidales|Bacteroidaceae|Bacteroides|Bacteroides uniformis	unclassified	unclassified	unclassified	0	0	3	7	8	4	0	0	0	0	0	0	0	5	8	7	9	7	0	0	0	0	0	0	58
k141_778784	k141_778784	1	26591	+	26591	cellular organisms|Bacteria|FCB group|Bacteroidetes/Chlorobi group|Bacteroidetes|Bacteroidia|Bacteroidales|Bacteroidaceae|Bacteroides|Bacteroides intestinalis	unclassified	unclassified	unclassified	113	12	38	77	116	72	0	0	47	0	0	0	117	68	277	87	273	127	0	0	55	0	0	0	1479
k141_362045	k141_362045	1	20858	+	20858	cellular organisms|Bacteria|FCB group|Bacteroidetes/Chlorobi group|Bacteroidetes|Bacteroidia|Bacteroidales|Bacteroidaceae|Bacteroides|Bacteroides fragilis	unclassified	unclassified	unclassified	19	2	8	16	24	13	3	0	0	0	0	0	35	14	22	29	22	11	3	0	0	0	0	0	221
k141_148465	k141_148465	1	40937	+	40937	cellular organisms|Bacteria|FCB group|Bacteroidetes/Chlorobi group|Bacteroidetes|Bacteroidia|Bacteroidales|Bacteroidaceae|Bacteroides|Bacteroides fragilis	unclassified	unclassified	unclassified	0	19	35	44	53	34	0	0	0	0	0	0	0	31	47	50	32	30	0	0	0	0	0	0	375
k141_382849	k141_382849	1	57324	+	57324	cellular organisms|Bacteria|FCB group|Bacteroidetes/Chlorobi group|Bacteroidetes|Bacteroidia|Bacteroidales|Bacteroidaceae|Bacteroides|Bacteroides cellulosilyticus	unclassified	unclassified	unclassified	0	2	4	8	10	5	0	0	0	0	0	0	0	6	9	7	10	8	0	0	0	0	0	0	69
k141_1321964	k141_1321964	1	29719	+	29719	cellular organisms|Bacteria	unclassified	unclassified	unclassified	0	21	21	13	18	54	0	0	0	0	0	0	0	155	176	55	306	305	0	0	0	0	0	0	1124
k141_202037	k141_202037	1	48493	+	48493	cellular organisms|Bacteria	unclassified	unclassified	unclassified	0	5	14	10	8	6	0	0	0	0	0	0	0	8	29	14	27	10	0	0	0	0	0	0	131
k141_370169	k141_370169	1	31341	+	31341	cellular organisms|Bacteria	unclassified	unclassified	unclassified	0	0	0	0	0	1	0	0	0	0	0	0	0	2	0	1	7	2	0	0	0	0	0	0	13
taxa_9	Viruses|Duplodnaviria|Heunggongvirae|Uroviricota|Caudoviricetes|Caudovirales|Myoviridae|Toutatisvirus|Faecalibacterium virus Toutatis|Faecalibacterium phage FP_Toutatis	Viruses|Duplodnaviria|Heunggongvirae|Uroviricota|Caudoviricetes|Caudovirales|Myoviridae|Toutatisvirus|Faecalibacterium virus Toutatis|Faecalibacterium phage FP_Toutatis	Viruses|Duplodnaviria|Heunggongvirae|Uroviricota|Caudoviricetes|Caudovirales|Myoviridae|Toutatisvirus|Faecalibacterium virus Toutatis|Faecalibacterium phage FP_Toutatis	Viruses|Duplodnaviria|Heunggongvirae|Uroviricota|Caudoviricetes|Caudovirales|Myoviridae|Toutatisvirus|Faecalibacterium virus Toutatis|Faecalibacterium phage FP_Toutatis	Viruses|Duplodnaviria|Heunggongvirae|Uroviricota|Caudoviricetes|Caudovirales|Myoviridae|Toutatisvirus|Faecalibacterium virus Toutatis|Faecalibacterium phage FP_Toutatis	Viruses|Duplodnaviria|Heunggongvirae|Uroviricota|Caudoviricetes|Caudovirales|Myoviridae|Toutatisvirus|Faecalibacterium virus Toutatis|Faecalibacterium phage FP_Toutatis	Caudovirales	Myoviridae	Toutatisvirus	0	7	5	2	3	4	0	0	0	0	0	0	0	9	5	2	3	5	0	0	0	0	0	0	45
taxa_10	Viruses|Duplodnaviria|Heunggongvirae|Uroviricota|Caudoviricetes|Caudovirales|Myoviridae|Taranisvirus|Faecalibacterium virus Taranis|Faecalibacterium phage FP_Taranis	Viruses|Duplodnaviria|Heunggongvirae|Uroviricota|Caudoviricetes|Caudovirales|Myoviridae|Taranisvirus|Faecalibacterium virus Taranis|Faecalibacterium phage FP_Taranis	Viruses|Duplodnaviria|Heunggongvirae|Uroviricota|Caudoviricetes|Caudovirales|Myoviridae|Taranisvirus|Faecalibacterium virus Taranis|Faecalibacterium phage FP_Taranis	Viruses|Duplodnaviria|Heunggongvirae|Uroviricota|Caudoviricetes|Caudovirales|Myoviridae|Taranisvirus|Faecalibacterium virus Taranis|Faecalibacterium phage FP_Taranis	Viruses|Duplodnaviria|Heunggongvirae|Uroviricota|Caudoviricetes|Caudovirales|Myoviridae|Taranisvirus|Faecalibacterium virus Taranis|Faecalibacterium phage FP_Taranis	Viruses|Duplodnaviria|Heunggongvirae|Uroviricota|Caudoviricetes|Caudovirales|Myoviridae|Taranisvirus|Faecalibacterium virus Taranis|Faecalibacterium phage FP_Taranis	Caudovirales	Myoviridae	Taranisvirus	16	57	49	24	21	18	4	0	4	0	0	0	21	108	385	59	499	81	5	0	0	0	0	0	1351
taxa_29	cellular organisms|Bacteria|Terrabacteria group|Firmicutes|Erysipelotrichia|Erysipelotrichales|Erysipelotrichaceae|Faecalitalea|Faecalitalea cylindroides|Faecalitalea cylindroides T2-87	cellular organisms|Bacteria|Terrabacteria group|Firmicutes|Erysipelotrichia|Erysipelotrichales|Erysipelotrichaceae|Faecalitalea|Faecalitalea cylindroides|Faecalitalea cylindroides T2-87	cellular organisms|Bacteria|Terrabacteria group|Firmicutes|Erysipelotrichia|Erysipelotrichales|Erysipelotrichaceae|Faecalitalea|Faecalitalea cylindroides|Faecalitalea cylindroides T2-87	cellular organisms|Bacteria|Terrabacteria group|Firmicutes|Erysipelotrichia|Erysipelotrichales|Erysipelotrichaceae|Faecalitalea|Faecalitalea cylindroides|Faecalitalea cylindroides T2-87	cellular organisms|Bacteria|Terrabacteria group|Firmicutes|Erysipelotrichia|Erysipelotrichales|Erysipelotrichaceae|Faecalitalea|Faecalitalea cylindroides|Faecalitalea cylindroides T2-87	cellular organisms|Bacteria|Terrabacteria group|Firmicutes|Erysipelotrichia|Erysipelotrichales|Erysipelotrichaceae|Faecalitalea|Faecalitalea cylindroides|Faecalitalea cylindroides T2-87	unclassified	unclassified	unclassified	0	0	0	0	0	1	0	0	5	0	0	0	0	1	0	0	7	2	0	0	11	0	0	0	27
taxa_41	cellular organisms|Bacteria|Terrabacteria group|Firmicutes|Clostridia|Eubacteriales|Peptococcaceae|Syntrophobotulus|Syntrophobotulus glycolicus|Syntrophobotulus glycolicus DSM 8271	cellular organisms|Bacteria|Terrabacteria group|Firmicutes|Clostridia|Eubacteriales|Peptococcaceae|Syntrophobotulus|Syntrophobotulus glycolicus|Syntrophobotulus glycolicus DSM 8271	cellular organisms|Bacteria|Terrabacteria group|Firmicutes|Clostridia|Eubacteriales|Peptococcaceae|Syntrophobotulus|Syntrophobotulus glycolicus|Syntrophobotulus glycolicus DSM 8271	cellular organisms|Bacteria|Terrabacteria group|Firmicutes|Clostridia|Eubacteriales|Peptococcaceae|Syntrophobotulus|Syntrophobotulus glycolicus|Syntrophobotulus glycolicus DSM 8271	cellular organisms|Bacteria|Terrabacteria group|Firmicutes|Clostridia|Eubacteriales|Peptococcaceae|Syntrophobotulus|Syntrophobotulus glycolicus|Syntrophobotulus glycolicus DSM 8271	cellular organisms|Bacteria|Terrabacteria group|Firmicutes|Clostridia|Eubacteriales|Peptococcaceae|Syntrophobotulus|Syntrophobotulus glycolicus|Syntrophobotulus glycolicus DSM 8271	unclassified	unclassified	unclassified	16	12	7	9	8	8	0	0	7	0	8	12	25	13	12	12	24	11	0	0	7	0	11	9	211
taxa_45	cellular organisms|Bacteria|Terrabacteria group|Firmicutes|Clostridia|Eubacteriales|Oscillospiraceae|Ruminococcus|unclassified Ruminococcus|Ruminococcus sp. JE7A12	cellular organisms|Bacteria|Terrabacteria group|Firmicutes|Clostridia|Eubacteriales|Oscillospiraceae|Ruminococcus|unclassified Ruminococcus|Ruminococcus sp. JE7A12	cellular organisms|Bacteria|Terrabacteria group|Firmicutes|Clostridia|Eubacteriales|Oscillospiraceae|Ruminococcus|unclassified Ruminococcus|Ruminococcus sp. JE7A12	cellular organisms|Bacteria|Terrabacteria group|Firmicutes|Clostridia|Eubacteriales|Oscillospiraceae|Ruminococcus|unclassified Ruminococcus|Ruminococcus sp. JE7A12	cellular organisms|Bacteria|Terrabacteria group|Firmicutes|Clostridia|Eubacteriales|Oscillospiraceae|Ruminococcus|unclassified Ruminococcus|Ruminococcus sp. JE7A12	cellular organisms|Bacteria|Terrabacteria group|Firmicutes|Clostridia|Eubacteriales|Oscillospiraceae|Ruminococcus|unclassified Ruminococcus|Ruminococcus sp. JE7A12	unclassified	unclassified	unclassified	23	3	15	5	6	9	0	0	0	0	8	0	13	6	13	6	7	8	0	1	0	0	7	0	130
taxa_47	cellular organisms|Bacteria|Terrabacteria group|Firmicutes|Clostridia|Eubacteriales|Oscillospiraceae|Ruminococcus|Ruminococcus bicirculans	cellular organisms|Bacteria|Terrabacteria group|Firmicutes|Clostridia|Eubacteriales|Oscillospiraceae|Ruminococcus|Ruminococcus bicirculans	cellular organisms|Bacteria|Terrabacteria group|Firmicutes|Clostridia|Eubacteriales|Oscillospiraceae|Ruminococcus|Ruminococcus bicirculans	cellular organisms|Bacteria|Terrabacteria group|Firmicutes|Clostridia|Eubacteriales|Oscillospiraceae|Ruminococcus|Ruminococcus bicirculans	cellular organisms|Bacteria|Terrabacteria group|Firmicutes|Clostridia|Eubacteriales|Oscillospiraceae|Ruminococcus|Ruminococcus bicirculans	cellular organisms|Bacteria|Terrabacteria group|Firmicutes|Clostridia|Eubacteriales|Oscillospiraceae|Ruminococcus|Ruminococcus bicirculans	unclassified	unclassified	unclassified	0	18	47	38	27	32	0	11	26	0	11	32	0	28	47	28	21	29	0	9	15	0	9	17	445
taxa_54	cellular organisms|Bacteria|Terrabacteria group|Firmicutes|Clostridia|Eubacteriales|Oscillospiraceae|Monoglobus|Monoglobus pectinilyticus	cellular organisms|Bacteria|Terrabacteria group|Firmicutes|Clostridia|Eubacteriales|Oscillospiraceae|Monoglobus|Monoglobus pectinilyticus	cellular organisms|Bacteria|Terrabacteria group|Firmicutes|Clostridia|Eubacteriales|Oscillospiraceae|Monoglobus|Monoglobus pectinilyticus	cellular organisms|Bacteria|Terrabacteria group|Firmicutes|Clostridia|Eubacteriales|Oscillospiraceae|Monoglobus|Monoglobus pectinilyticus	cellular organisms|Bacteria|Terrabacteria group|Firmicutes|Clostridia|Eubacteriales|Oscillospiraceae|Monoglobus|Monoglobus pectinilyticus	cellular organisms|Bacteria|Terrabacteria group|Firmicutes|Clostridia|Eubacteriales|Oscillospiraceae|Monoglobus|Monoglobus pectinilyticus	unclassified	unclassified	unclassified	24	0	2	3	4	2	4	0	0	0	0	0	11	3	8	2	11	5	1	0	0	0	3	0	83
taxa_56	cellular organisms|Bacteria|Terrabacteria group|Firmicutes|Clostridia|Eubacteriales|Oscillospiraceae|Faecalibacterium|Faecalibacterium prausnitzii|Faecalibacterium prausnitzii SL3/3	cellular organisms|Bacteria|Terrabacteria group|Firmicutes|Clostridia|Eubacteriales|Oscillospiraceae|Faecalibacterium|Faecalibacterium prausnitzii|Faecalibacterium prausnitzii SL3/3	cellular organisms|Bacteria|Terrabacteria group|Firmicutes|Clostridia|Eubacteriales|Oscillospiraceae|Faecalibacterium|Faecalibacterium prausnitzii|Faecalibacterium prausnitzii SL3/3	cellular organisms|Bacteria|Terrabacteria group|Firmicutes|Clostridia|Eubacteriales|Oscillospiraceae|Faecalibacterium|Faecalibacterium prausnitzii|Faecalibacterium prausnitzii SL3/3	cellular organisms|Bacteria|Terrabacteria group|Firmicutes|Clostridia|Eubacteriales|Oscillospiraceae|Faecalibacterium|Faecalibacterium prausnitzii|Faecalibacterium prausnitzii SL3/3	cellular organisms|Bacteria|Terrabacteria group|Firmicutes|Clostridia|Eubacteriales|Oscillospiraceae|Faecalibacterium|Faecalibacterium prausnitzii|Faecalibacterium prausnitzii SL3/3	unclassified	unclassified	unclassified	18	197	88	49	47	79	9	2	16	5	17	30	23	191	75	44	65	93	12	6	15	0	20	19	1120
taxa_57	cellular organisms|Bacteria|Terrabacteria group|Firmicutes|Clostridia|Eubacteriales|Oscillospiraceae|Faecalibacterium|Faecalibacterium prausnitzii|Faecalibacterium prausnitzii L2-6	cellular organisms|Bacteria|Terrabacteria group|Firmicutes|Clostridia|Eubacteriales|Oscillospiraceae|Faecalibacterium|Faecalibacterium prausnitzii|Faecalibacterium prausnitzii L2-6	cellular organisms|Bacteria|Terrabacteria group|Firmicutes|Clostridia|Eubacteriales|Oscillospiraceae|Faecalibacterium|Faecalibacterium prausnitzii|Faecalibacterium prausnitzii L2-6	cellular organisms|Bacteria|Terrabacteria group|Firmicutes|Clostridia|Eubacteriales|Oscillospiraceae|Faecalibacterium|Faecalibacterium prausnitzii|Faecalibacterium prausnitzii L2-6	cellular organisms|Bacteria|Terrabacteria group|Firmicutes|Clostridia|Eubacteriales|Oscillospiraceae|Faecalibacterium|Faecalibacterium prausnitzii|Faecalibacterium prausnitzii L2-6	cellular organisms|Bacteria|Terrabacteria group|Firmicutes|Clostridia|Eubacteriales|Oscillospiraceae|Faecalibacterium|Faecalibacterium prausnitzii|Faecalibacterium prausnitzii L2-6	unclassified	unclassified	unclassified	40	175	106	84	72	70	12	9	26	0	50	18	39	128	188	57	224	109	17	20	16	0	75	11	1546
taxa_58	cellular organisms|Bacteria|Terrabacteria group|Firmicutes|Clostridia|Eubacteriales|Oscillospiraceae|Faecalibacterium|Faecalibacterium prausnitzii	cellular organisms|Bacteria|Terrabacteria group|Firmicutes|Clostridia|Eubacteriales|Oscillospiraceae|Faecalibacterium|Faecalibacterium prausnitzii	cellular organisms|Bacteria|Terrabacteria group|Firmicutes|Clostridia|Eubacteriales|Oscillospiraceae|Faecalibacterium|Faecalibacterium prausnitzii	cellular organisms|Bacteria|Terrabacteria group|Firmicutes|Clostridia|Eubacteriales|Oscillospiraceae|Faecalibacterium|Faecalibacterium prausnitzii	cellular organisms|Bacteria|Terrabacteria group|Firmicutes|Clostridia|Eubacteriales|Oscillospiraceae|Faecalibacterium|Faecalibacterium prausnitzii	cellular organisms|Bacteria|Terrabacteria group|Firmicutes|Clostridia|Eubacteriales|Oscillospiraceae|Faecalibacterium|Faecalibacterium prausnitzii	unclassified	unclassified	unclassified	8	62	31	35	23	23	9	4	8	0	15	6	10	33	74	14	96	37	10	4	4	0	10	9	525
taxa_102	cellular organisms|Bacteria|Terrabacteria group|Firmicutes|Clostridia|Eubacteriales|Lachnospiraceae	cellular organisms|Bacteria|Terrabacteria group|Firmicutes|Clostridia|Eubacteriales|Lachnospiraceae	cellular organisms|Bacteria|Terrabacteria group|Firmicutes|Clostridia|Eubacteriales|Lachnospiraceae	cellular organisms|Bacteria|Terrabacteria group|Firmicutes|Clostridia|Eubacteriales|Lachnospiraceae	cellular organisms|Bacteria|Terrabacteria group|Firmicutes|Clostridia|Eubacteriales|Lachnospiraceae	cellular organisms|Bacteria|Terrabacteria group|Firmicutes|Clostridia|Eubacteriales|Lachnospiraceae	unclassified	unclassified	unclassified	7	3	14	9	9	4	0	7	3	0	2	0	6	31	179	27	315	34	0	19	4	0	2	0	675
taxa_105	cellular organisms|Bacteria|Terrabacteria group|Firmicutes|Clostridia|Eubacteriales|Eubacteriales incertae sedis|Flintibacter|unclassified Flintibacter|Flintibacter sp. KGMB00164	cellular organisms|Bacteria|Terrabacteria group|Firmicutes|Clostridia|Eubacteriales|Eubacteriales incertae sedis|Flintibacter|unclassified Flintibacter|Flintibacter sp. KGMB00164	cellular organisms|Bacteria|Terrabacteria group|Firmicutes|Clostridia|Eubacteriales|Eubacteriales incertae sedis|Flintibacter|unclassified Flintibacter|Flintibacter sp. KGMB00164	cellular organisms|Bacteria|Terrabacteria group|Firmicutes|Clostridia|Eubacteriales|Eubacteriales incertae sedis|Flintibacter|unclassified Flintibacter|Flintibacter sp. KGMB00164	cellular organisms|Bacteria|Terrabacteria group|Firmicutes|Clostridia|Eubacteriales|Eubacteriales incertae sedis|Flintibacter|unclassified Flintibacter|Flintibacter sp. KGMB00164	cellular organisms|Bacteria|Terrabacteria group|Firmicutes|Clostridia|Eubacteriales|Eubacteriales incertae sedis|Flintibacter|unclassified Flintibacter|Flintibacter sp. KGMB00164	unclassified	unclassified	unclassified	7	17	9	10	9	8	1	2	7	0	2	5	6	23	20	14	114	30	2	2	5	0	2	4	299
taxa_127	cellular organisms|Bacteria|Terrabacteria group|Firmicutes|Clostridia|Eubacteriales|Clostridiaceae|Clostridium|Clostridium beijerinckii	cellular organisms|Bacteria|Terrabacteria group|Firmicutes|Clostridia|Eubacteriales|Clostridiaceae|Clostridium|Clostridium beijerinckii	cellular organisms|Bacteria|Terrabacteria group|Firmicutes|Clostridia|Eubacteriales|Clostridiaceae|Clostridium|Clostridium beijerinckii	cellular organisms|Bacteria|Terrabacteria group|Firmicutes|Clostridia|Eubacteriales|Clostridiaceae|Clostridium|Clostridium beijerinckii	cellular organisms|Bacteria|Terrabacteria group|Firmicutes|Clostridia|Eubacteriales|Clostridiaceae|Clostridium|Clostridium beijerinckii	cellular organisms|Bacteria|Terrabacteria group|Firmicutes|Clostridia|Eubacteriales|Clostridiaceae|Clostridium|Clostridium beijerinckii	unclassified	unclassified	unclassified	0	0	0	0	0	1	0	0	0	0	0	0	0	2	0	1	9	2	0	0	0	0	0	0	15
taxa_177	cellular organisms|Bacteria|Terrabacteria group|Firmicutes|Bacilli|Bacillales|Bacillaceae|Bacillus|Bacillus subtilis group|Bacillus amyloliquefaciens group	cellular organisms|Bacteria|Terrabacteria group|Firmicutes|Bacilli|Bacillales|Bacillaceae|Bacillus|Bacillus subtilis group|Bacillus amyloliquefaciens group	cellular organisms|Bacteria|Terrabacteria group|Firmicutes|Bacilli|Bacillales|Bacillaceae|Bacillus|Bacillus subtilis group|Bacillus amyloliquefaciens group	cellular organisms|Bacteria|Terrabacteria group|Firmicutes|Bacilli|Bacillales|Bacillaceae|Bacillus|Bacillus subtilis group|Bacillus amyloliquefaciens group	cellular organisms|Bacteria|Terrabacteria group|Firmicutes|Bacilli|Bacillales|Bacillaceae|Bacillus|Bacillus subtilis group|Bacillus amyloliquefaciens group	cellular organisms|Bacteria|Terrabacteria group|Firmicutes|Bacilli|Bacillales|Bacillaceae|Bacillus|Bacillus subtilis group|Bacillus amyloliquefaciens group	unclassified	unclassified	unclassified	0	3	13	11	12	7	0	0	0	0	0	0	0	6	18	8	10	9	0	0	0	0	0	0	97
taxa_246	cellular organisms|Bacteria|Terrabacteria group|Actinobacteria|Actinomycetia	cellular organisms|Bacteria|Terrabacteria group|Actinobacteria|Actinomycetia	cellular organisms|Bacteria|Terrabacteria group|Actinobacteria|Actinomycetia	cellular organisms|Bacteria|Terrabacteria group|Actinobacteria|Actinomycetia	cellular organisms|Bacteria|Terrabacteria group|Actinobacteria|Actinomycetia	cellular organisms|Bacteria|Terrabacteria group|Actinobacteria|Actinomycetia	unclassified	unclassified	unclassified	0	2	1	1	1	3	0	2	1	0	5	0	0	3	9	3	17	7	0	3	0	0	5	0	63
taxa_261	cellular organisms|Bacteria|Proteobacteria|Gammaproteobacteria|Xanthomonadales|Xanthomonadaceae|Thermomonas|unclassified Thermomonas|Thermomonas sp. SY21	cellular organisms|Bacteria|Proteobacteria|Gammaproteobacteria|Xanthomonadales|Xanthomonadaceae|Thermomonas|unclassified Thermomonas|Thermomonas sp. SY21	cellular organisms|Bacteria|Proteobacteria|Gammaproteobacteria|Xanthomonadales|Xanthomonadaceae|Thermomonas|unclassified Thermomonas|Thermomonas sp. SY21	cellular organisms|Bacteria|Proteobacteria|Gammaproteobacteria|Xanthomonadales|Xanthomonadaceae|Thermomonas|unclassified Thermomonas|Thermomonas sp. SY21	cellular organisms|Bacteria|Proteobacteria|Gammaproteobacteria|Xanthomonadales|Xanthomonadaceae|Thermomonas|unclassified Thermomonas|Thermomonas sp. SY21	cellular organisms|Bacteria|Proteobacteria|Gammaproteobacteria|Xanthomonadales|Xanthomonadaceae|Thermomonas|unclassified Thermomonas|Thermomonas sp. SY21	unclassified	unclassified	unclassified	0	3	2	2	2	1	0	0	0	0	0	0	0	6	11	3	23	5	0	0	0	0	0	0	58
taxa_332	cellular organisms|Bacteria|Proteobacteria|Betaproteobacteria|Burkholderiales|Burkholderiaceae|Mycoavidus|Mycoavidus cysteinexigens	cellular organisms|Bacteria|Proteobacteria|Betaproteobacteria|Burkholderiales|Burkholderiaceae|Mycoavidus|Mycoavidus cysteinexigens	cellular organisms|Bacteria|Proteobacteria|Betaproteobacteria|Burkholderiales|Burkholderiaceae|Mycoavidus|Mycoavidus cysteinexigens	cellular organisms|Bacteria|Proteobacteria|Betaproteobacteria|Burkholderiales|Burkholderiaceae|Mycoavidus|Mycoavidus cysteinexigens	cellular organisms|Bacteria|Proteobacteria|Betaproteobacteria|Burkholderiales|Burkholderiaceae|Mycoavidus|Mycoavidus cysteinexigens	cellular organisms|Bacteria|Proteobacteria|Betaproteobacteria|Burkholderiales|Burkholderiaceae|Mycoavidus|Mycoavidus cysteinexigens	unclassified	unclassified	unclassified	0	1	1	1	1	2	0	0	0	0	0	0	0	6	9	4	48	25	0	0	2	0	0	0	100
taxa_362	cellular organisms|Bacteria|Fusobacteria|Fusobacteriia|Fusobacteriales|Fusobacteriaceae|Fusobacterium|Fusobacterium pseudoperiodonticum	cellular organisms|Bacteria|Fusobacteria|Fusobacteriia|Fusobacteriales|Fusobacteriaceae|Fusobacterium|Fusobacterium pseudoperiodonticum	cellular organisms|Bacteria|Fusobacteria|Fusobacteriia|Fusobacteriales|Fusobacteriaceae|Fusobacterium|Fusobacterium pseudoperiodonticum	cellular organisms|Bacteria|Fusobacteria|Fusobacteriia|Fusobacteriales|Fusobacteriaceae|Fusobacterium|Fusobacterium pseudoperiodonticum	cellular organisms|Bacteria|Fusobacteria|Fusobacteriia|Fusobacteriales|Fusobacteriaceae|Fusobacterium|Fusobacterium pseudoperiodonticum	cellular organisms|Bacteria|Fusobacteria|Fusobacteriia|Fusobacteriales|Fusobacteriaceae|Fusobacterium|Fusobacterium pseudoperiodonticum	unclassified	unclassified	unclassified	0	53	25	26	29	59	0	0	0	0	0	0	0	78	90	38	284	152	0	0	0	0	0	0	834
taxa_372	cellular organisms|Bacteria|FCB group|Bacteroidetes/Chlorobi group|Bacteroidetes|Flavobacteriia|Flavobacteriales|Flavobacteriaceae|Capnocytophaga|unclassified Capnocytophaga|Capnocytophaga sp. oral taxon 878	cellular organisms|Bacteria|FCB group|Bacteroidetes/Chlorobi group|Bacteroidetes|Flavobacteriia|Flavobacteriales|Flavobacteriaceae|Capnocytophaga|unclassified Capnocytophaga|Capnocytophaga sp. oral taxon 878	cellular organisms|Bacteria|FCB group|Bacteroidetes/Chlorobi group|Bacteroidetes|Flavobacteriia|Flavobacteriales|Flavobacteriaceae|Capnocytophaga|unclassified Capnocytophaga|Capnocytophaga sp. oral taxon 878	cellular organisms|Bacteria|FCB group|Bacteroidetes/Chlorobi group|Bacteroidetes|Flavobacteriia|Flavobacteriales|Flavobacteriaceae|Capnocytophaga|unclassified Capnocytophaga|Capnocytophaga sp. oral taxon 878	cellular organisms|Bacteria|FCB group|Bacteroidetes/Chlorobi group|Bacteroidetes|Flavobacteriia|Flavobacteriales|Flavobacteriaceae|Capnocytophaga|unclassified Capnocytophaga|Capnocytophaga sp. oral taxon 878	cellular organisms|Bacteria|FCB group|Bacteroidetes/Chlorobi group|Bacteroidetes|Flavobacteriia|Flavobacteriales|Flavobacteriaceae|Capnocytophaga|unclassified Capnocytophaga|Capnocytophaga sp. oral taxon 878	unclassified	unclassified	unclassified	0	1	0	2	2	1	0	0	0	0	0	0	0	4	0	3	9	2	0	0	0	0	0	0	24
taxa_410	cellular organisms|Bacteria|FCB group|Bacteroidetes/Chlorobi group|Bacteroidetes|Bacteroidia|Bacteroidales|Bacteroidaceae|Bacteroides|Bacteroides intestinalis	cellular organisms|Bacteria|FCB group|Bacteroidetes/Chlorobi group|Bacteroidetes|Bacteroidia|Bacteroidales|Bacteroidaceae|Bacteroides|Bacteroides intestinalis	cellular organisms|Bacteria|FCB group|Bacteroidetes/Chlorobi group|Bacteroidetes|Bacteroidia|Bacteroidales|Bacteroidaceae|Bacteroides|Bacteroides intestinalis	cellular organisms|Bacteria|FCB group|Bacteroidetes/Chlorobi group|Bacteroidetes|Bacteroidia|Bacteroidales|Bacteroidaceae|Bacteroides|Bacteroides intestinalis	cellular organisms|Bacteria|FCB group|Bacteroidetes/Chlorobi group|Bacteroidetes|Bacteroidia|Bacteroidales|Bacteroidaceae|Bacteroides|Bacteroides intestinalis	cellular organisms|Bacteria|FCB group|Bacteroidetes/Chlorobi group|Bacteroidetes|Bacteroidia|Bacteroidales|Bacteroidaceae|Bacteroides|Bacteroides intestinalis	unclassified	unclassified	unclassified	113	12	38	77	116	72	0	0	47	0	7	8	117	68	277	87	273	127	0	0	55	0	8	8	1510
