# Supplementary material for: Critical Assessment of Whole Genome and Viral Enrichment Shotgun Metagenome on the Characterization of Stool Total Virome in Hepatocellular Carcinoma Patients
Source: Viruses. 2022 Dec 24;15(1):53. doi: 10.3390/v15010053 (PMC9866815; doi:10.3390/v15010053)
Supplement: Supplementary file 1 [file viruses-15-00053-s001.zip › supplementary Table S4.txt]

contig	Chr	Start	End	Strand	Length	taxa	SCO02	SCO06	SCO07	SCO08	SCO09	SCO10	SLN01	SLN02	SLN03	SLN08	SLN09	SLN12	V_SCO02	V_SCO06	V_SCO07	V_SCO08	V_SCO09	V_SCO10	V_SLN01	V_SLN02	V_SLN03	V_SLN08	V_SLN09	V_SLN12
k141_1046322	k141_1046322	1	6497	+	6497	Cucumber green mottle mosaic virus	0	0	0	0	0	0	0	0	0	0	0	0	0	0	0	0	0	0	25	0	0	0	0	0
k141_110757	k141_110757	1	553	+	553	Cucumber leaf spot virus	0	0	0	0	0	0	0	0	0	0	0	0	0	0	0	0	0	0	2	0	0	0	0	0
k141_1348444	k141_1348444	1	4362	+	4362	Tobacco mild green mosaic virus	0	0	0	0	0	0	0	0	0	0	0	0	0	0	8	0	0	0	0	0	0	0	0	0
k141_1635186	k141_1635186	1	980	+	980	Passiflora latent virus	0	0	0	0	0	0	0	0	0	0	0	0	2	0	0	0	0	0	0	0	0	0	0	0
k141_1675692	k141_1675692	1	1134	+	1134	unclassified RNA Virus	0	0	0	0	0	0	0	0	0	0	0	0	0	0	0	0	0	0	0	1	0	0	0	0
k141_1708052	k141_1708052	1	823	+	823	Paprika mild mottle virus	0	0	0	0	0	0	0	0	0	0	0	0	0	0	5	0	2	0	0	0	0	0	0	0
k141_1714795	k141_1714795	1	706	+	706	Tobacco mild green mosaic virus	0	0	0	0	0	0	0	0	0	0	0	0	0	0	8	0	0	0	0	0	0	0	0	0
k141_447927	k141_447927	1	2409	+	2409	Picobirnaviridae sp.	0	0	0	0	0	0	0	0	0	0	0	0	2	0	0	0	0	0	0	0	0	0	0	0
k141_452876	k141_452876	1	1322	+	1322	Cucumber leaf spot virus	0	0	0	0	0	0	0	0	0	0	0	0	0	0	0	0	0	0	1	0	0	0	0	0
k141_529409	k141_529409	1	896	+	896	Picobirnavirus sp.	0	0	0	0	0	0	0	0	0	0	0	0	2	0	0	0	0	0	0	0	0	0	0	0
k141_549149	k141_549149	1	785	+	785	Picobirnaviridae sp.	0	0	0	0	0	0	0	0	0	0	0	0	0	0	0	0	0	0	0	0	0	0	0	2
k141_651596	k141_651596	1	536	+	536	Pepper mild mottle virus	0	0	0	0	0	0	0	0	0	0	0	0	0	0	0	0	4	0	0	0	0	0	0	0
k141_702219	k141_702219	1	4088	+	4088	Pepper mild mottle virus	0	0	0	0	0	0	0	0	0	0	0	0	0	0	26	1	94	1	1	1	0	0	0	0
k141_955676	k141_955676	1	2175	+	2175	Pepper mild mottle virus	0	0	0	0	0	0	0	0	0	0	0	0	0	0	12	0	21	0	1	0	0	0	0	0
